# Supplementary material for: Rapid human-driven undermining of atoll island capacity to adjust to ocean climate-related pressures
Source: Sci Rep. 2019 Oct 22;9:15129. doi: 10.1038/s41598-019-51468-3 (PMC6805953; doi:10.1038/s41598-019-51468-3)
Supplement: Supplementary file 2 — Supplementary Information S6 [file 41598_2019_51468_MOESM2_ESM.xlsx]

## Sheet: ALL ISLANDS_Full Database
Full Databse (all islands)
Atoll	Island	Island number	SATELLITE IMAGE DATE (d/m/y)		CHANGE IN ISLAND LAND AREA (data for inhabited islands only) (in ha)			POPULATION					HUMAN FOOTPRINT ON ISLAND LAND AREA								COASTAL MODIFICATIONS																HUMAN PRESSURE ON ISLAND REEF										COASTAL DEFENSE
																					2004-2006								2014-2016								2004-2006			2014-2016							2004-2006
								Population change 2006-2014 (number of inhabitants)			Population density (inhab./km2)		2004-2006				2014-2016				Coastal developments			Shoreline type					Coastal developments			Shoreline type
			2004-2006	2014-2016	2004-2006	2014-2016	Decadal change (%)	Population 2006	Population 2014	Change pop 2006-2014	Population density 2006	Population density 2014	Non-exploited islands	Human footprint <1/3 of island land area	Human footprint between <1/3 and 2/3 of island land area	Human footprint >2/3 of island land area	Non-exploited islands	Human footprint <1/3 of island land area	Human footprint between <1/3 and 2/3 of island land area	Human footprint >2/3 of island land area	Land reclamation	Wharf (no basin dredged in reef flat)	Proper harbour (basin dregded in reef flat + engineered structures)	Entirely natural	Predominantly natural	Half-natural, half-fixed	Predominantly fixed	Entirely fixed	Land reclamation	Wharf (no basin dredged in reef flat)	Proper harbour (basin dregded in reef flat + engineered structures)	Entirely natural	Predominantly natural	Half-natural, half-fixed	Predominantly fixed	Entirely fixed	Boat channel(s) across reef flat	Harbour basin(s) dredged in reef flat (with number identified)	Sediment dredging from reef flat	Persistence of boat channel(s) across reef flat	Extension of boat channel(s) across reef flat	New/Additionnal boat channel(s) dredged in reef flat	Persistence of initial harbour basin(s) dredged in reef flat	Extension of harbour basin(s) dredged in reef flat	New/Additionnal harbour basin(s) dredged in reef flat (with number identified)	Sediment dredging from reef flat	Longitudinal coastal structures	Transversal coastal structures	Longitudinal or transversal marine structures
1. Ihavandhippolhu	Govvaafushi	4	2005-12-23	2014-02-04		1							1				1							1								1
1. Ihavandhippolhu	Medhafushi	5	2005-12-23	2014-12-29		6.42							1				1							1						1		1					1			1
1. Ihavandhippolhu	Maafinolhu	7	2005-03-15	2014-02-04		12.7							1				1							1								1
1. Ihavandhippolhu	Manafaru	8	2005-12-23	2014-12-29		11							1							1				1							2	1								1
1. Ihavandhippolhu	Velifinolhu	9	2005-09-24	2016-07-14		3.29							1				1							1								1
1. Ihavandhippolhu	Kudafinolhu	10	2005-09-24	2014-02-04		2.24							1				1							1								1
1. Ihavandhippolhu	Huvarafushi	11	2005-12-23	2014-02-04	59.8	62.3	4.1806	2228	1826	-18.0431	3725.75	2930.98				1				1	1		1		1				1		1		1				1	1		1			1
1. Ihavandhippolhu	Ugulifinolhu	12	2005-12-23	2014-02-04		2.46							1				1							1								1
1. Ihavandhippolhu	Huvahandhoo	13	2005-12-23	2014-02-04		42.8								1				1				1		1								1
1. Ihavandhippolhu	Ihavandhoo	14	2005-12-23	2014-02-04	57	56.8	-0.350877	2440	2575	5.53279	4280.7	4533.45				1				1	1		1		1				1		1		1				1	1		1				1		1	n.d.
1. Ihavandhippolhu	Gallandhoo	15	2005-12-23	2014-02-04		9.7							1				1							1								1
1. Ihavandhippolhu	Mulhadhoo	16	2005-12-23	2016-07-14	112	113	0.892857	174	230	32.1839	155.357	203.54		1				1				1		1					1	1			1									1
1. Ihavandhippolhu	Gaamathikulhudhoo	17	2005-12-23	2014-02-04		11.8							1				1							1								1
1. Ihavandhippolhu	Berimmadhoo	18	2005-12-23	2014-02-04	12.5	12.2	-2.4								1					1				1								1
1. Ihavandhippolhu	Madulu	19	2005-12-23	2014-02-04		13.9							1				1							1								1
1. Ihavandhippolhu	Uligamu	20	2005-12-23	2016-08-01	99.5	101	1.50754	267	383	43.4457	268.342	379.208		1					1			1		1					1		1		1									1			1
1. Ihavandhippolhu	Thuraakunu	21	2005-12-23	2014-02-04	21.6	23.4	8.33333	347	421	21.3256	1606.48	1799.15				1				1				1					1		1		1									1			1
1. Ihavandhippolhu	Vagaaru	22	2005-03-15	2016-08-01		18.8							1				1							1								1
2. Haa Alifu-Noonu	Maarandhoo	1	2005-12-23	2016-07-07	40	41	2.5	530	671	26.6038	1325	1636.59			1					1		1		1					1		1		1				1			1		1			2
2. Haa Alifu-Noonu	Faridhoo	2	2006-07-22	2016-04-02	24	23.5	-2.08333								1		1							1								1					n.d.			n.d.		1
2. Haa Alifu-Noonu	Hodaidhoo	3	2006-07-22	2016-10-26		16.3								1				1						1						1		1
2. Haa Alifu-Noonu	Ruffushi	4	2005-12-23	2014-12-29		0.45							1				1							1								1
2. Haa Alifu-Noonu	Finey	5	2006-07-22	2016-04-02	111	112	0.900901	291	409	40.5498	262.162	365.179			1				1			1		1					1	1	1		1				1		n.d.	1		1			1	1
2. Haa Alifu-Noonu	Naivaadhoo	6	2005-12-23	2016-07-07	26.1	27.4	4.98084	371	417	12.3989	1421.46	1521.9				1				1					1				1		1		1				1			1		1			2		1
2. Haa Alifu-Noonu	Theefaridhoo	7	2005-12-23	2016-07-07	51	51.5	0.980392									1				1	1		1		1				1		1		1				1	1		1			1
2. Haa Alifu-Noonu	Hirimaradhoo	8	2005-12-23	2016-07-07	42.8	42.4	-0.934579	351	335	-4.5584	820.093	790.094			1					1				1							1		1				1			1		1			1
2. Haa Alifu-Noonu	Nellaidhoo	9	2005-12-23	2016-07-07	29.6	30.1	1.68919	718	859	19.6379	2425.68	2853.82				1				1				1					1	1	1		1				1			1		1			1
2. Haa Alifu-Noonu	Kanamana	10	2005-12-23	2016-07-07		1.96							1				1							1								1
2. Haa Alifu-Noonu	Hirinaidhoo	11	2005-12-23	2016-07-07		5.57							1				1							1								1					1			1
2. Haa Alifu-Noonu	Kudanaagoashi	13	2005-12-23	2016-07-07		63.7							1							1				1						1		1														1
2. Haa Alifu-Noonu	Muiri	14	2005-12-23	2014-02-04		46.2							1				1							1								1					1			1
2. Haa Alifu-Noonu	Kudamuraidhoo	15	2005-12-23	2016-07-07		26.8							1					1						1								1										1
2. Haa Alifu-Noonu	Kattalafushi	16	2005-12-23	2016-08-10		2.77							1				1							1								1
2. Haa Alifu-Noonu	Vaikaradhoo	17	2005-12-23	2016-09-11	98.8	103	4.25101	901	783	-13.0966	911.943	760.194		1					1		1		1		1				1		1		1				1	2		1			2
2. Haa Alifu-Noonu	Neykurendhoo	18	2005-12-23	2016-09-11	166	166	0	832	743	-10.6971	501.205	447.59		1				1						1					1		1		1				1			1		1			2	1		1
2. Haa Alifu-Noonu	Valkaramuraidhoo	19	2005-12-23	2016-06-04		58.6										1				1		1		1						1		1
2. Haa Alifu-Noonu	Kakai-ariyadhoo	20	2005-12-23	2016-07-19		13.4								1				1						1								1					1			1
2. Haa Alifu-Noonu	Kanditeem	21-22	2005-12-23	2016-06-05	86.86	86.92	0.0690767	1145	1094	-4.45415	1318.21	1258.63			1				1		1		1		1				1		1		1				1	1		1				1
2. Haa Alifu-Noonu	Goidhoo	23	2005-12-23	2016-06-05	93.3	94.1	0.857449	415	515	24.0964	444.802	547.29		1					1			1		1					1		1		1				1			1		1			1
2. Haa Alifu-Noonu	Fushifarurah	24	2005-12-23	2016-06-04		3.56							1				1							1								1
2. Haa Alifu-Noonu	Dhekenanfaru	42	2005-07-27	2016-08-08		1.1							1				1							1								1					1			n.d.
2. Haa Alifu-Noonu	Kuramaadhoo	43	2005-07-27	2016-06-05		16.1							1				1							1								1
2. Haa Alifu-Noonu	Dhonaerikadoodhoo	64	2005-06-26	2016-08-08		19.7							1					1						1								1										1				1
2. Haa Alifu-Noonu	Karimma	65	2005-06-26	2016-09-11		0.1							1				1							1								1
2. Haa Alifu-Noonu	n.d.	66	2005-06-26	2016-09-11		0.1							1				1							1								1
2. Haa Alifu-Noonu	Maafaru	85	2006-01-18	2016-06-06	121	123	1.65289	716	715	-0.139665	591.736	581.301		1					1		1				1				1		1		1				1	1	1	1				1		1
2. Haa Alifu-Noonu	Huvadhumaavattaru	86	2006-01-18	2016-06-06		9.17							1				1							1								1					1			1
2. Haa Alifu-Noonu	Farumuli	89	2006-01-18	2016-06-06		0.47							1				1							1								1
2. Haa Alifu-Noonu	Kadimmahuraa	90	2006-01-18	2016-06-06		0.38							1				1							1								1
2. Haa Alifu-Noonu	Landhoo	91	2006-01-18	2016-06-06	n.d.	7.32							1					1						1						2			1									1			1
2. Haa Alifu-Noonu	Maalhendhoo	96	2006-01-18	2016-06-06	36.29	36.76	1.29512	561	666	18.7166	1545.88	1811.75		1						1	1		1		1				1		1		1				1	1		1				1			1
2. Haa Alifu-Noonu	Feydhoo	129	2006-06-11	2016-09-11	86	86.4	0.465116	712	741	4.07303	827.907	857.639		1					1					1					1		1		1				1			1		1			2
2. Haa Alifu-Noonu	Noomaraa	130	2006-07-22	2016-06-05	37.8	37.9	0.26455	412	348	-15.534	1089.95	918.206			1				1					1					1		1		1				1			1		1			1
2. Haa Alifu-Noonu	Neyo	131	2006-07-22	2016-06-05		19.6							1				1							1								1
2. Haa Alifu-Noonu	Maavaidhoo	132	2006-07-22	2016-09-11	39.8	39.7	-0.251256								1		1							1								1					n.d.			n.d.
2. Haa Alifu-Noonu	Kumundhoo	133	2006-07-22	2016-09-11	183	182	-0.546448	927	886	-4.42287	506.557	486.813		1				1						1					1		1		1				1			1		1			1
2. Haa Alifu-Noonu	Keylakuna	134	2005-12-23	2016-04-02		86.8							1				1							1								1					1			1
2. Haa Alifu-Noonu	Kulhudhuffushi *	135	2006-07-22	2014-12-29	176.3	215.1	22.0079	7206	8440	17.1246	4087.35	3923.76				1				1	1		1		1				1		2			1			1	1	1	1		1	1		1	1	1		1
2. Haa Alifu-Noonu	Nolhivaramu	136	2006-07-22	2014-12-29	191.44	194.34	1.51483	1545	1892	22.4595	807.041	973.552		1					1					1					1		1		1				1	1		1				1
2. Haa Alifu-Noonu	Kuburudhoo	137	2005-12-23	2016-07-07		47.6								1			1							1								1					1			1
2. Haa Alifu-Noonu	Kuribi	138	2005-12-23	2016-07-07	38.8	39	0.515464	428	448	4.6729	1103.09	1148.72		1						1				1					1		1		1				1	1		1		1	1		1	1
2. Haa Alifu-Noonu	Huraa = Kuredhigadu	139	2006-07-22	2016-04-02		0							1				1							1								1
2. Haa Alifu-Noonu	Nolhivaranfaru	140	2006-07-22	2016-09-16	162	163	0.617284	260	1081	315.769	160.494	663.19		1					1			1		1						1		1					1			1		1
2. Haa Alifu-Noonu	Hanimaadhoo	141	2006-07-22	2016-03-23	290	293	1.03448	1205	1951	61.9087	415.517	665.87				1				1	1	2	1		1				1	3	1		1				1	2		1			2				1
2. Haa Alifu-Noonu	Hodaafushi	142	2006-07-22	2016-09-23		51.9								1					1					1						2		1
2. Haa Alifu-Noonu	Maafahi	144	2006-07-22	2016-06-04	93.4	95	1.71306									1				1		1		1						1		1					1			1						1
2. Haa Alifu-Noonu	Muraidhoo	145	2006-07-22	2016-06-04	43.5	44.3	1.83908	450	467	3.77778	1034.48	1054.18			1					1				1					1		1		1				n.d.								1
2. Haa Alifu-Noonu	Alidhoo	146	2006-07-22	2016-06-04		13.6										1				1		2		1						2		1										1			1
2. Haa Alifu-Noonu	Vashafaru	149	2006-07-22	2016-03-23	27.4	30.2	10.219	471	449	-4.67091	1718.98	1486.75				1				1		1		1					1	1	1		1									1			1	1
2. Haa Alifu-Noonu	Beenaafushi	150	2006-07-22	2016-09-10		1.94							1				1							1								1
2. Haa Alifu-Noonu	Naridhoo	152	2006-07-22	2016-04-02		12.5							1				1							1								1
2. Haa Alifu-Noonu	Dhidhdhoo *	153	2006-07-22	2014-12-29	52	89.2	71.5385	2471	2854	15.4998	4751.92	3199.55				1				1	1	2	1		1				1	3	1				1		1	1		1			1			1	1
2. Haa Alifu-Noonu	Utheemu	154	2006-07-22	2016-04-02	45	44.4	-1.33333	511	569	11.3503	1135.56	1281.53			1					1				1					1		1		1				1			1		1			1
2. Haa Alifu-Noonu	Dhonakulhi	157	2006-07-22	2016-06-04	29	30.4	4.82759									1				1		2		1					1	2		1														1
2. Haa Alifu-Noonu	Mulidhoo	158	2005-12-23	2016-07-07		65							1				1							1								1					1			1
2. Haa Alifu-Noonu	Thakandhoo	159	2005-12-23	2016-07-07	38.9	39	0.257069	342	354	3.50877	879.177	907.692			1					1		2		1					1	2	1		1				1	1	1	1	1		1		1			1
3. Maamakunudhoo	Innafushi	1	2005-02-20	2016-04-13		1.79							1				1							1								1														1
3. Maamakunudhoo	Makunudhoo	4	2005-02-25	2016-04-13	68.5	72.9	6.42336	1042	1282	23.0326	1521.17	1758.57			1					1			1		1				1		2		1				1	1	1					1	1	1	1
4. Raa	Kadoogadu	3	2005-08-19	2016-08-08		2.39							1				1							1								1
4. Raa	Veyvah	4	2005-08-19	2016-08-08		0.29							1				1							1								1
4. Raa	Fuggiri	6	2005-08-19	2014-02-04		4.6							1				1							1								1
4. Raa	Uthurumaafaru	7	2005-08-19	2016-06-06		2.41							1				1							1								1
4. Raa	Maamigli	8	2005-08-19	2016-06-06		4.81							1							1				1						1		1					1			1		1
4. Raa	Vaffushi	9	2006-01-23	2014-02-04		0.78							1				1							1								1
4. Raa	Kurehdhoo	10	2006-01-23	2016-08-08		2.27							1						1					1						1		1
4. Raa	Goiymaru	11	2006-01-23	2016-06-05		0.94							1				1							1								1
4. Raa	Vaffushihuraa	13	2006-01-23	2016-06-05		0.57							1				1							1								1
4. Raa	Badaveri	15	2006-01-23	2016-08-08		1.12							1				1							1								1
4. Raa	Kandholhudhoo	16	2006-01-23	2016-08-08	n.d.	n.d.		n.d.	n.d.							1	1				1		1					1	1		1					1		n.d.					n.d.				1
4. Raa	Giraavaru	20	2006-01-23	2016-08-08		0.34							1				1							1								1
4. Raa	Lhaabugali	24	2006-01-23	2016-06-05		1.22							1				1							1								1
4. Raa	Guboshi	25	2006-01-23	2016-06-05		0.82							1				1							1								1
4. Raa	Filaidhoo (Mahidhoo)	26	2006-04-05	2016-06-05		0.46							1				1							1								1
4. Raa	Bodufarufinolhu	27	2006-01-23	2014-02-04		1.37							1				1							1								1
4. Raa	Kothaifaru	28	2006-01-23	2014-02-04		9.42							1				1							1								1					1			1
4. Raa	Maashigiri	29	2006-01-23	2014-02-04		9.37							1				1							1								1
4. Raa	Kottafaru (Kuroshigiri)	30	2006-01-23	2016-08-08		0.15							1				1							1								1
4. Raa	Fasmendhoo	31	2006-01-23	2014-02-04		17.2									1				1					1								1
4. Raa	Wakkaru (Filaidhoo)	32	2006-04-05	2016-08-08		16.3							1							1				1						2		1					1			1					n.d.
4. Raa	Maduvvari	33	2006-01-23	2016-08-08	19.3	22	13.9896	1568	1449	-7.58929	8124.35	6586.36				1				1	1		1		1				1		1				1		1	1					1		2		1		1
4. Raa	Dhigali	35	2006-04-05	2016-06-06		18.3							1							1				1						1		1													1
4. Raa	Lhohi	37	2006-01-23	2016-08-08		3.43							1				1							1								1
4. Raa	Kukulhudhoo	38	2006-01-23	2016-08-08		1.32							1				1							1								1
4. Raa	Meedhoo	39	2006-04-05	2016-06-06	32.9	33.8	2.73556	1731	1726	-0.28885	5261.4	5106.51				1				1	1		1		1				1		1		1				1	1		1			1		1		1
4. Raa	Aarah	40	2006-04-05	2016-08-08		9.5							1							1				1						2		1									1				1	1
4. Raa	Kudathulhaadhoo	42	2006-04-05	2016-07-07		1.23							1				1							1								1
4. Raa	Huruvalhi	46	2006-04-05	2016-07-07		4.38							1				1							1								1
4. Raa	Dheburidheythereyvaadhoo	47	2006-04-05	2016-07-07		8.87							1				1							1								1
4. Raa	Kinolhas	48	2005-07-27	2016-06-06	49.8	50.8	2.00803	345	464	34.4928	692.771	913.386		1					1					1					1		1		1				1			1		1			1
4. Raa	Meedhupparu (Pearl Island)	49	2006-04-05	2016-06-06		15.9										1				1		2			1				1	2			1				1			1						1	1	1
4. Raa	Fainu	50	2005-07-27	2016-06-06	55.1	57.1	3.62976	251	318	26.6932	455.535	556.918		1					1			1		1					1		1		1				1			1		1			2	1
4. Raa	Iguraidhoo	51	2005-07-27	2016-06-06	41.1	41.4	0.729927	1277	1209	-5.32498	3107.06	2920.29				1				1	1		1		1				1		1		1				1	1	1					1			1
4. Raa	Thaavathaa	52	2006-04-05	2016-08-08		5.33							1					1						1						1		1
4. Raa	Neyo	53	2005-07-27	2016-06-06		6.32							1					1						1								1
4. Raa	Dhoragali	54	2006-04-05	2016-08-08		3.76							1				1							1								1
4. Raa	Kottefaru	55	2005-07-27	2016-06-06		10.6							1					1						1								1										1
4. Raa	Vandhoo	58	2005-07-27	2016-06-06		36.7							1					1						1					1		1		1				1			1		1			1
4. Raa	Innamaadhoo	60	2005-07-27	2016-06-06	30.2	32.3	6.95364	537	577	7.44879	1778.15	1786.38			1					1					1				1		1		1				1	1		1		1		1	1
4. Raa	Rasmadhoo	61	2005-07-27	2016-06-06	24	25.2	5	485	516	6.39175	2020.83	2047.62				1				1	1		1		1				1		1		1				1	1				1		1				1
4. Raa	Kudakurathu	63	2005-07-27	2016-06-06		34.3							1				1							1								1
4. Raa	Maakurathu	64	2005-07-27	2016-06-06	45.7	49.6	8.53392	877	798	-9.00798	1919.04	1608.87				1				1				1					1		1		1				1					2			2
4. Raa	Dhuvaafaru	67	2005-07-27	2016-06-06	43	50.4	17.2093	0	3016	n.d.	0	5984.13		1						1				1					1		1		1				1			1		1			1	1
4. Raa	Dhuvaafaruhuraa	68	2005-07-27	2016-06-06		0.2							1				1							1								1
4. Raa	Ungoofaaru *	71	2005-07-27	2016-06-05	30.3	33.4	10.231	2989	1501	-49.7825	9864.69	4494.01				1				1	1		1		1				1		1		1				1	1	1	1	1			1		1
4. Raa	Ugulu	72	2005-07-27	2016-06-05		12							1					1						1								1
4. Raa	Ifuru	73	2005-07-27	2016-06-05		53.3								1						1		1		1					1		1		1				1		1	1		1			1
5. Lhavyani	Kuredhdhoo	1	2006-01-18	2016-06-05		32.4										1				1		1		1						1			1						1							1			1
5. Lhavyani	Hinnavaru	5	2005-06-26	2016-06-05	21	52.2	148.571	3015	2497	-17.1808	14357.1	4783.52				1				1	1	1	1					1	1		2					1	1	2	1	1		1	1	1			1		1
5. Lhavyani	Gaaerifaru	6	2005-06-26	2016-06-05		2.44							1				1							1								1
5. Lhavyani	Felivaru	7	2005-06-26	2016-04-08		n.d.										1				1	1		1		1				1		1		1				1	1		1			1
5. Lhavyani	Madivaru	8	2005-06-26	2016-04-08		26.7								1				1			1		1		1				1		1		1				1	1	1	1			1			1
5. Lhavyani	Naifaru	9	2005-06-26	2016-04-08	53.8	55.1	2.41636	3577	4103	14.7051	6648.7	7446.46				1				1	1		1					1	1		2			1			1	1	1	1			1		1	1	1
5. Lhavyani	Veyvah	10	2005-06-26	2016-06-06		2.32							1				1							1								1
5. Lhavyani	Vavvaru	11	2005-06-26	2016-06-06		1.7							1							1				1					1				1
5. Lhavyani	Kanifushi- Maavaafushi	12	2005-06-26	2016-07-07		25.6							1							1				1					1	2	1		1									1			1	1
5. Lhavyani	Dhidhdhoo	13	2005-06-26	2016-07-07		9.72							1				1							1								1
5. Lhavyani	Kurendhoo	18	2006-01-18	2016-06-06	19	20.2	6.31579	1213	1259	3.79225	6384.21	6232.67				1				1	1		1		1				1		1		1				1	1		1				1			1
5. Lhavyani	Lhohi	19	2006-01-18	2016-06-06		10.1							1						1					1								1
5. Lhavyani	Lhossalafushi	20	2006-01-18	2016-06-06		26.6							1				1							1								1
5. Lhavyani	Varihuraa	21	2006-01-18	2016-06-06		1.72							1				1							1								1
5. Lhavyani	Maduvvari	22	2006-01-18	2016-04-08		21.2									1				1					1						1		1
5. Lhavyani	Aligaru	23	2006-01-18	2016-05-05		1.73							1				1							1								1
5. Lhavyani	Thimamaafushi	24	2006-01-18	2016-05-05		6.11							1				1							1								1
5. Lhavyani	Madhiriguraidhoo (Palm Beach)	39	2006-01-18	2016-06-05		16.9										1				1		3		1					1	3			1						1							1		1
5. Lhavyani	Fushifaru	40	2006-01-18	2016-05-05		2.1							1							1				1					1	1			1
5. Lhavyani	Kanuhuraa	41	2006-01-18	2016-06-06		10.3										1				1		2		1						2		1					1		1	1						1
5. Lhavyani	Medhadihuraa	42	2006-01-18	2016-06-05		1.25							1					1						1								1														1
5. Lhavyani	Musleiygihuraa	43	2006-01-18	2016-06-05		0.72							1				1							1								1
5. Lhavyani	Dhehura-evvi-hura	44	2006-01-18	2016-06-05		0.48							1				1							1								1
5. Lhavyani	n.d.	45	2006-01-18	2016-05-05		0.2							1				1							1								1
5. Lhavyani	n.d.	46	2006-01-18	2016-06-05		0							1				1							1								1
5. Lhavyani	Fehigili	47	2006-01-18	2016-05-05		0.58							1				1							1								1
6. Baa	Keyodhoo	5	2006-04-05	2016-06-06		2.23							1				1							1								1
6. Baa	Gemendhoo	7	2005-07-27	2016-06-06		1.19							1				1							1								1
6. Baa	Dhakandhoo	8	2006-04-05	2016-04-10		4.25							1				1							1								1					1			1
6. Baa	Fares	9	2005-08-19	2016-07-07		11							1						1					1								1					1			1
6. Baa	Ahivahfushi	10	2005-08-19	2016-07-07		0							1				1							1								1
6. Baa	Mendhoo	11	2006-04-05	2016-06-04		13							1				1							1								1					1			1
6. Baa	n.d.	12	2006-04-05	2016-06-04		0.22							1				1							1								1					1			1
6. Baa	Vakkaru	13	2006-04-05	2016-04-10		12.8							1							1				1					1	1			1				1			1		1			1
6. Baa	Muthaafushi	14	2005-08-19	2016-04-10		2.99							1				1							1								1
6. Baa	Eboodhoo	15	2005-08-19	2016-04-10		2.4							1				1							1								1
6. Baa	Gaaviligili	16	2005-08-19	2016-04-10		1.74							1				1							1								1
6. Baa	Thulaadhoo	17	2005-08-19	2016-09-11	21.4	43.9	105.14	1757	1506	-14.2857	8210.28	3430.52				1				1	1	1					1		1		1				1		1	1	1	1		1		1		1	n.d.
6. Baa	Bodufinolhu	18	2005-08-19	2016-04-10		5.67							1				1							1								1
6. Baa	Dhunikolhu (Coco Palm)	19	2005-08-19	2016-04-10		11.4										1				1		1		1						1		1
6. Baa	Olhugiri	20	2006-04-23	2016-09-11		19.4							1				1							1								1
6. Baa	Hitaadhoo	21	2006-04-23	2016-04-10	29.7	30	1.0101	758	705	-6.99208	2552.19	2350				1				1	1		1		1				1		1		1				1						1				n.d.
6. Baa	Maamaduvvari	22	2006-04-23	2016-04-10		34								1				1						1					1	1			1				1			1					1
6. Baa	Kanifushi	23	2006-04-23	2016-07-07		8.1								1					1					1						2		1													1	1
6. Baa	Ufulingili	24	2006-04-23	2016-07-07		0.24							1				1							1								1
6. Baa	Kudadhoo	25	2006-04-23	2016-07-07		0.1							1				1							1								1
6. Baa	Miriyandhoo	26	2005-07-27	2016-06-04		4.27							1					1						1								1
6. Baa	Hulhudhoo	27	2005-07-27	2016-06-04		1.67							1				1							1								1
6. Baa	Maaddoo	28	2005-07-27	2016-06-04		22.5							1					1						1								1					1			1
6. Baa	Eydhafushi *	29	2005-07-27	2016-06-04	29.6	54.9	85.473	2394	2658	11.0276	8087.84	4841.53				1				1	1		1		1				1		1				1		1	2	1	1			1				1
6. Baa	Kunfunadhoo (Sonevafushi)	30	2005-07-27	2016-06-04		40.5										1				1		2		1						3		1					1		1	1			1
6. Baa	Maalhoss	31	2005-07-27	2016-06-15	23.7	24.4	2.95359	392	484	23.4694	1654.01	1983.61			1				1		1		1		1				1		1		1				1	2	1	1			2				1
6. Baa	Hibalhidhoo	32	2005-07-27	2016-06-15		17.4								1				1						1						1		1					1			1
6. Baa	Daravandhoo	33	2005-07-27	2014-02-05	n.d.	n.d.		740	857	15.8108	n.d.	n.d.			1					1	1		1		1				1		1				1		1	1		1		1		1		1			n.d.
6. Baa	Horubadhoo (Royal Island)	34	2005-07-27	2016-06-04		13.7										1				1		2		1						2		1							1							1
6. Baa	n.d	35	2005-07-27	2016-06-04		0.91										1				1			1				1				1				1		1	1	1	1			1			1	1
6. Baa	Hanifaruhuraa	36	2005-07-27	2016-06-15		1.49							1				1							1								1
6. Baa	Aidhoo	38	2006-02-05	2016-06-15		2.52							1				1							1								1
6. Baa	Thiladhoo	49	2005-07-27	2016-06-15		3.24							1				1							1								1					1			1
6. Baa	Madhirivaadhoo	50	2005-07-27	2016-06-15		3.82							1				1							1								1
6. Baa	Milaidhoo	51	2005-07-27	2016-06-15		3.94							1							1				1						3		1					1			1					2	1
6. Baa	Kamadhoo	52	2005-07-27	2016-06-06	18	18.8	4.44444	232	495	113.362	1288.89	2632.98				1				1	1		1		1				1		1		1				1	1	1	1			1			1	1
6. Baa	Landaa Giraavaru	53	2005-07-27	2016-06-06		17.2										1				1	1	1			1				1		2		1												1	1	1	1
6. Baa	Undoodhoo	54	2005-07-27	2016-06-06		11.3								1				1						1								1					1			1
6. Baa	Funadhoo	55	2005-07-27	2016-06-06		11							1				1							1								1					1			1
6. Baa	Hulhudhoo	56	2005-07-27	2016-06-06		3.12							1					1						1						1		1					1			1
6. Baa	Kihavahhuruvalhi	57	2005-07-27	2016-06-06		10.6								1						1				1						2		1					1				1	2			1	2
6. Baa	Kudarikilu	58	2005-07-27	2016-06-06	17.3	17.2	-0.578035	355	428	20.5634	2052.02	2488.37				1				1	1		2		1				1		2		1				1	2		1			2				1
6. Baa	Voavah	59	2005-07-27	2016-06-15		1.41							1							1				1						1		1													1
6. Baa	Bathalaa	60	2005-07-27	2016-06-06		0.36							1				1							1								1
7. Kaashidhoo	Kaashidhoo	3	2005-08-14	2016-10-06	274	276	0.729927	1694	1865	10.0945	618.248	675.725			1					1	1		1		1				1		1		1				1	1		1			1				1
8. Goidhoo	Innafushi	1	2005-08-19	2016-07-07		1.26							1				1							1								1
9. Gaafaru	Gaafaru	2	2005-08-14	2016-04-08	16.3	18	10.4294	791	1066	34.7661	4852.76	5922.22				1				1	1		1		1				1		1		1				1	1		1				1			1
10. North Kaafu	Olhahali	1	2005-05-03	2016-04-08		4.6										1			1			1		1					1	1	1				1		1			1					1	1
10. North Kaafu	Akirifushi	2	2005-05-03	2016-04-08		0.83							1							1				1					1	1					1		1			1		1				1
10. North Kaafu	Eriyadhu	3	2005-05-03	2016-04-08		2.36										1				1		2		1						2			1				1			1							1
10. North Kaafu	Makunudhoo	4	2005-05-03	2016-04-16		2.28										1				1	1	1			1				1	1			1										n.d.				n.d.	1
10. North Kaafu	Ziyaaraifushi (Summer Island)	5	2005-05-03	2016-04-16		3.86										1				1	1	1			1				1	1			1						n.d.							1	1	1	1
10. North Kaafu	Baros	16	2005-05-03	2016-04-27		3.86										1				1		1			1					1			1									1				1	n.d.	1	1
10. North Kaafu	Giraavaru (Centara Ras Fushi Resort & Spa Maldives)	18	2005-05-03	2016-04-27		2.76										1				1	1		1			1			1		1			1			1	1		1			1			1	1	1
10. North Kaafu	Thila Fushi	19	2005-05-03	2016-04-27		n.d.										1				1	1						1		1						1		1		1	1						1	1
10. North Kaafu	Thila fushi	21	2005-02-02	2016-04-27		n.d.										1				1	1	n.d.	n.d.				1		1	n.d.	n.d.				1		1	n.d.	1	1			n.d.	n.d.	n.d.	1	1
10. North Kaafu	Viligili	23	2005-05-16	2016-04-27	28.8	31.3	8.68056	6824	7988	17.0574	23694.4	25520.8				1				1	1		3				1		1		3				1		1	3		1			3				1	1
10. North Kaafu	Male'	24	2005-05-16	2016-04-27	195	198	1.53846	91484	128767	40.7536	46914.9	65033.8				1				1	1		4					1	1		6					1	1	4		1			6				1		1
10. North Kaafu	Funadhoo	25	2005-05-16	2016-04-27		4.54										1				1	1		2					1	1		2					1	1	2		1			2				1
10. North Kaafu	Hulhule	26	2005-05-03	2016-04-27		n.d.										1				1	1		2					1	1		2					1	1	2	1	1			2			1	1
10. North Kaafu	Dhoonidhoo	27	2005-12-13	2016-04-27		3.69										1				1	1	1	2				1		1	1	2				1		1	2		1			2				1
10. North Kaafu	Hulhumale'	28	2005-12-13	2016-04-29	192	194	1.04167	2554	17149	571.457	1330.21	8839.69				1				1	1		1					1	1		1					1	1		1				1			1	1	1
10. North Kaafu	Feydhoo Finolhu	32	2005-05-16	2016-04-27		3.56										1				1	1		2				1		1		2				1		1	2		1			2				1
10. North Kaafu	Vihamanaafushi (Kurumba Village)	33	2005-05-16	2016-04-27		12.8										1				1	1		2		1				1		2		1				1	2		1			2					1	1
10. North Kaafu	Aarah	34	2005-12-13	2016-04-27		5.39										1				1	1		1				1		1		1				1			1					1				1
10. North Kaafu	Farukolhufush (Club Med)	35	2005-05-16	2016-04-29		n.d.										1				1	1	1			1				1	1					1				1							1		1	n.d.
10. North Kaafu	Furanafushi (Full Moon)	36	2005-12-13	2016-04-29		12										1				1	1		3		1				1		3		1				1	3	1	1		1	3			2	1	1	1
10. North Kaafu	Gaagandu	37	2005-12-13	2014-12-29		0.7										1				1	1		1				1		1		1				1			1					1				1
10. North Kaafu	n.d	38	2005-05-16	2016-04-29		0.7										1				1	1					1			1					1					1							1	1	1
10. North Kaafu	Kanduoiygiri	39	2005-12-13	2016-04-29		3.51										1				1			1		1					1	1		1					1					1					n.d.
10. North Kaafu	Kudabados	40	2005-05-16	2014-12-29		3.33									1					1		1		1						1		1					1			1
10. North Kaafu	Bodubandos (Bandos)	41	2005-02-02	2016-09-12		18.4										1				1	1		2		1				1		2		1				1	2		1			2				1	1
10. North Kaafu	Lankanfinolhu (Paradise)	42	2005-02-02	2016-04-29		16.8										1				1	1		1		1				1		1		1				1	1	1	1			1			1	1	1
10. North Kaafu	Lankanfushi (Hudhuveli)	44	2005-02-02	2016-09-25		6.51										1				1		1			1					1			1				1	1	1	1		1	1			1	1	1
10. North Kaafu	n.d	46	2005-02-02	2016-04-29		0.1							1					1						1								1
10. North Kaafu	Himmafushi	47	2005-02-02	2016-09-25	33.7	64.4	91.0979	976	1725	76.7418	2896.14	2678.57				1				1	1		1		1				1		2				1		1	2	1		1		1	1	2	1	1	1
10. North Kaafu	Thulhaagiri	48	2005-02-02	2016-09-12		2.29										1				1	1	1			1				1	1			1				1		1		1					1	1	1
10. North Kaafu	Girifushi	49	2005-02-02	2016-09-25		5.21										1				1	1		3					1	1		1					1	1	3	1	1			3			1	1
10. North Kaafu	n.d	50	2005-02-02	2016-04-29		0.11							1					1						1								1
10. North Kaafu	Thaburudhoo	51	2005-02-02	2016-04-29		3.29							1					1						1								1														1
10. North Kaafu	Kanu Huraa (Tari)	52	2005-02-02	2016-04-29		6.37										1				1	1		1				1		1		1				1		1	1	1	1			1			1	1	1	1
10. North Kaafu	Vabboahura	53	2005-02-02	2016-04-29		0.54							1							1				1								1							1							1
10. North Kaafu	n.d	54	2005-02-02	2016-04-29		0.1								1				1				1		1						1		1																n.d
10. North Kaafu	Kudahuraa	56	2005-02-02	2016-09-25		5.52										1				1	1	1					1		1	1					1		1	1	1	1			1	1		1	1	1
10. North Kaafu	Diffushi	70	2006-05-01	2016-09-25	20.5	26	26.8293	766	1053	37.4674	3736.59	4050				1				1	1		1			1			1		1			1			1	1	1					1			1	1
10. North Kaafu	Meerufenfushi	71	2006-05-01	2016-09-25		31.8										1				1	1	1	1		1				1		1		1					1	1				1			2		1	1
10. North Kaafu	Kagi	75	2005-08-14	2016-04-08		2.26									1				1		1	1			1				1	1			1				1			1			1				n.d.		1
11. Thoddoo Island	Thoddoo	1	2004-12-15	2016-10-06	159	158	-0.628931	1199	1534	27.9399	754.088	970.886				1				1	1		1		1				1		1		1				1	1		1		1	1				n.d.
12. Rasdhoo	Kuramathi	1	2004-12-15	2016-05-29		26										1				1		4			1					4			1				1		1	1		1				1		1	1
12. Rasdhoo	Rasdhoo *	2	2004-12-15	2016-05-29	18.9	20.9	10.582	900	1067	18.5556	4761.9	5105.26				1				1	1	2			1				1		1			1			n.d.		1						1	1	1		1
12. Rasdhoo	Madivaru	3	2004-12-15	2016-05-29		0.43								1				1							1								1															1
12. Rasdhoo	n.d.	4	2004-12-15	2016-05-29		0.42							1				1							1								1
12. Rasdhoo	n.d.	5	2004-12-15	2016-07-07		0.1										1				1	1			1					1	n.d.					1				1						1	1	1
12. Rasdhoo	Veligandu	6	2004-12-15	2016-07-07		3.46										1				1		1	1					1		1	1					1	1	1	1	1			1			1		1	1
13. Alifu	Gaathafushi	9	2005-03-28	2016-06-04		0.42								1				1						1								1																n.d.	n.d.
13. Alifu	Fesdhoo	10	2005-03-28	2015-04-22		3.35										1				1		1			1					1			1				1	1		1		1	1					1
13. Alifu	Athurugau	13	2005-03-28	2016-04-05		2.14										1				1		1		1						1		1					1			1								1
13. Alifu	Heenfaru	15	2005-03-28	2014-06-19		0.32									1			1						1								1					n.d.			n.d.
13. Alifu	Mahibadhoo *	56	2004-12-15	2016-04-24	20.9	22	5.26316	1782	2074	16.3861	8526.32	9427.27				1				1	1		2			1			1		2			1			1	2	1	1				2		1	n.d.	1	1
13. Alifu	Kunburudhoo	57	2005-03-28	2016-04-24	4.94	5.82	17.8138	322	462	43.4783	6518.22	7938.14				1				1		1		1					1		1			1			1			1		1			1	1
13. Alifu	Omadhoo	58	2004-12-15	2016-04-24	20.8	20.9	0.480769	672	883	31.3988	3230.77	4224.88				1				1	1		1		1				1		1		1				1	2	1	1			2			1	n.d.
13. Alifu	Hanghghaameedhoo	59	2004-12-15	2016-04-24	18.6	19.1	2.68817	452	517	14.3805	2430.11	2706.81				1				1	1		2		1				1		2		1				1	3		1			3						1
13. Alifu	Dhiggiri	60	2005-03-28	2014-06-19		0.2							1				1							1								1					1			1
13. Alifu	Alikoirah	62	2005-03-28	2014-06-19		0.67							1				1							1								1					1			1
13. Alifu	Mushimasgali	63	2005-03-28	2016-04-05		2.11									1					1	1	2			1				1	1			1				1	1	1	1			1				1
13. Alifu	Kandholhudhoo	67	2005-03-28	2016-09-25		1.88									1					1		1		1						1		1					1	1		1	1		1			1
13. Alifu	Ellaidhoo	68	2004-12-15	2016-09-25		5.1										1				1	1		1		1				1		1		1				1	1		1			1				1	1	1
13. Alifu	Halaveli	69	2005-03-28	2016-09-25		4.23									1					1		1		1						1		1					1			1						1	n.d.	1	1
13. Alifu	Bathala	70	2004-12-15	2016-09-25		2.19										1				1		2		1						2		1					1			1		1						1
13. Alifu	Maayafushi	71	2005-03-28	2016-09-25		2.23										1				1	1	1			1				1	1			1				1			1						1	1	1
13. Alifu	Velidhoo	73	2005-03-28	2016-06-11		8.18										1				1		2		1						2		1					1		1	1							n.d.	1	1
13. Alifu	Ukulhas	74	2005-03-28	2016-09-25	17.9	21.1	17.8771	615	1005	63.4146	3435.75	4763.03				1				1	1		1		1				1		1			1			1	1	n.d.	1				1		1	n.d.
14. South Kaafu	Velassaru	1	2005-02-02	2016-04-27		6.15										1				1	1	1			1				1	2			1						1							1	1	1
14. South Kaafu	Fihalhohi	6	2005-05-03	2016-09-25		7.44										1				1			1		1						2	1										1	1		1			1
14. South Kaafu	Ehuruh Huraa	8	2005-05-03	2016-09-25		0.24								1				1						1								1																1
14. South Kaafu	Olhuveli	10	2005-02-02	2016-09-25		9										1				1	1	1	1		1				1	1	2		1				1	2	1				2		1	1	1	1
14. South Kaafu	Bodufinolhu	12	2005-02-02	2016-09-25		12.2										1				1	1	1					1		1	1	3		1				1	1	1	1				1	2	1
14. South Kaafu	Kudafinolhu	13	2005-02-02	2016-09-25		1.44							1				1							1								1															1
14. South Kaafu	Maadhoo	15	2005-02-02	2016-09-25		3.59									1					1		1		1					1	1			1				1	1	1	1		1	1		2	1
14. South Kaafu	Lhosfushi	16	2005-02-02	2016-09-25		0.75							1				1							1								1
14. South Kaafu	Guraidhoo	17	2005-02-02	2016-09-25	19.6	21.1	7.65306	1219	1738	42.5759	6219.39	8236.97				1				1		1		1					1		1		1												n.d.	1	n.d.
14. South Kaafu	Kandoomafushi	18	2005-02-02	2016-09-25		13										1				1	1		1				1		1		1				1		1	1	1	1			1			1		1
14. South Kaafu	Viligilivaru	20	2005-05-03	2016-09-25		6.53										1				1		2			1				1	1			1				1			1		1				1	1
14. South Kaafu	Makunufushi	21	2005-05-03	2016-09-25		2.14										1				1		1		1						2			1				1			1					1	1
14. South Kaafu	Biyaadhoo	22	2005-02-02	2016-09-25		9.58										1				1		2		1						1		1					1											1
14. South Kaafu	Maafushi	23	2005-02-02	2016-09-25	34.6	38.7	11.8497	1356	3025	123.083	3919.08	7816.54				1				1	1		3			1			1		3				1		1	3	1	1			3		1	1	1
14. South Kaafu	Boduhuraa	25	2005-02-02	2016-09-25		4.1										1				1	1	1					1		1	1					1		1	1	1	1			1				1	1
14. South Kaafu	Dhigufinolhu	27	2005-02-02	2016-09-25		5.12										1				1		1			1					1			1				1		1							1		1
14. South Kaafu	Veliganduhuraa	28	2005-02-02	2016-09-25		2.55										1				1	1					1			1					1			1		1	1		1			1		1	1
14. South Kaafu	Gulhiggaathuhuraa	29	2005-02-02	2016-09-25		2.5										1				1	1		1				1		1		1					1	1	1		1			1				1	1
14. South Kaafu	n.d	31	2005-02-02	2016-09-25		0.27										1				1	1							1	1		1		1				1			1					1	1	1
14. South Kaafu	Gulhi	32	2005-02-02	2016-09-25	7.52	9.28	23.4043	674	912	35.3116	8962.77	9827.59				1				1	1	2	1			1			1		2				1		1	3	1	1	1			2		n.d.	1
14. South Kaafu	Kudagulhi	33	2005-02-02	2016-09-25		n.d.										1				1	1							1	1							1	1			1							1
14. South Kaafu	Eboodhoo	34	2005-02-02	2016-09-25		4.64										1				1		2		1						2		1					1	2	1	1			2
14. South Kaafu	Eboodhoofinolhu	35	2005-02-02	2016-05-31		3.94										1				1	1	1				1			1	1				1												1	1	1
14. South Kaafu	Vaadhoo	36	2005-02-02	2016-04-27		1.38										1				1	1		1		1				1		1		1				1	1		1		1	1			1		1
15. Vaavu	Keyodhoo	13	2005-02-02	2014-09-22	11.8	11.8	0	510	675	32.3529	4322.03	5720.34				1				1	1		1				1		1		1				1		1	2		1			2				1
15. Vaavu	Felidhoo *	14	2005-02-02	2014-09-22	13.4	15.4	14.9254	448	506	12.9464	3343.28	3285.71				1				1	1	1			1				1	1	1		1				1	1	1	1		1	1		1	1	1
15. Vaavu	Thinadhoo	15	2005-02-02	2014-09-22	10.4	11.6	11.5385	55	152	176.364	528.846	1310.34		1				1				1		1					1		1		1				1			1					1	1
15. Vaavu	Hulhidhoo	16	2005-02-02	2014-09-22		2.25							1				1							1								1					1			1
15. Vaavu	Aarah	17	2005-02-02	2014-09-22		1.81								1						1				1						n.d.		1					1			1
15. Vaavu	Alimathaa	18	2005-02-02	2014-09-22		6.36										1				1		1		1					1	1			1				1			1						1		1
15. Vaavu	Dhiggiri	19	2005-02-02	2014-09-22		1.65										1				1	1	2			1				1	2			1				1			1						1	1	1
16. Faafu	Himithi	1	2005-03-28	2016-04-24		12.7									1				1					1								1							1								n.d.
16. Faafu	Minimasgali	2	2005-03-28	2016-04-24		3							1				1							1								1					1			1
16. Faafu	Jinnathugau	11	2004-12-15	2016-04-24		1.11							1				1							1								1					1			1
16. Faafu	Filitheyo	12	2004-12-15	2016-04-24		19.3										1				1	1	1	1		1				1	1	1		1				1	2		1			2				1	1
16. Faafu	Maafushi	14	2004-12-15	2016-04-24		2.6									1					1		3		1					1	1				1			1			1		1			1		1
16. Faafu	Dhiguvarufinolhu	15	2004-12-15	2016-04-24		0.52							1				1							1								1
16. Faafu	Fieeali	17	2004-12-15	2016-04-24	13.1	17.8	35.8779	734	839	14.3052	5603.05	4713.48				1				1	1	1			1				1	1	1				1		1								2	1	1
16. Faafu	Vilingilvarufinolhu	18	2004-12-15	2016-09-29		0							1				1							1								1
17. Meemu	Kurali	3	2005-02-15	2016-10-06		12							1				1							1								1
17. Meemu	Kuradhigandu	7	2005-02-15	2016-10-06		0.84							1				1							1								1
17. Meemu	Dhiththudi	8	2005-02-15	2016-10-06		9.39								1				1						1								1
17. Meemu	Kolhuvaariyaafushi	9	2005-02-15	2016-10-06		n.d.		n.d.	n.d.						1					1	1	1	1		1				1	1	1		1				1	4	1	1			3	1	1	1
17. Meemu	Haafushi	12	2005-02-15	2016-10-06		19.2							1						1					1								1
17. Meemu	Fenfuraaveli	13	2006-03-31	2016-10-06		4.75							1				1							1								1
17. Meemu	Maahuraa	14	2006-03-31	2016-10-06		9.18							1				1							1								1
17. Meemu	Maausfushi	15	2006-03-31	2016-10-06		9.69							1					1						1								1										1
17. Meemu	Kudausfushi	16	2006-03-31	2016-10-06		6.41							1				1							1								1
17. Meemu	Dhekunuboduveli	17	2006-03-31	2016-10-06		4.89							1				1							1								1
17. Meemu	Gasveli	18	2006-03-31	2016-10-06		0.44							1				1							1								1
17. Meemu	Kekuraalhuveli	19	2006-03-31	2016-05-30		1.88							1				1							1								1
17. Meemu	Hakuraahuraa	21	2006-03-31	2016-05-30		4.45										1				1		1			1				1	1					1											1	1	1
17. Meemu	n.d.	22	2005-07-22	2016-05-30		0.46							1				1							1								1
17. Meemu	n.d.	23	2005-07-22	2016-05-30		1.48							1					1						1								1
17. Meemu	n.d.	24	2005-07-22	2016-05-30		0.59							1				1							1								1
17. Meemu	Medhufushi	25	2005-07-22	2016-05-30		8.81										1				1		1		1						1		1					1		1	1			1			1
17. Meemu	Naalaafushi	26	2005-07-22	2016-05-30	9.3	12.8	37.6344	321	424	32.0872	3451.61	3312.5				1				1	1	1			1				1	1	1				1		1	2		1			2		2	1	1
17. Meemu	Maalhuveli	28	2005-07-22	2016-05-30		0.38							1				1							1								1
17. Meemu	Muli	29	2005-07-22	2016-05-30	35.4	58.3	64.6893	746	860	15.2815	2107.34	1475.13				1				1	1	1	1			1			1	1	1				1		1	1	1				1			1	1
17. Meemu	Boahuraa	30	2005-07-22	2016-05-30		1.81							1				1							1								1
17. Meemu	Boli Mulah	31	2005-07-22	2016-05-30	62.8	65.8	4.77707	1128	1275	13.0319	1796.18	1937.69			1				1			1		1					1	1	1		1				1				1				2
18. Dhaalu	Maagau	2	2004-02-18	2016-05-08		5.7							1							1				1					1				1				1			1
18. Dhaalu	Ribudhoo	3	2004-02-18	2016-04-24	15.7	16.4	4.4586	207	277	33.8164	1318.47	1689.02				1				1		1		1					1	1	1		1				1	1		1			1
18. Dhaalu	Dhoores	4	2004-02-18	2016-04-24		6.24							1							1				1						1		1					1				1				1
18. Dhaalu	Vommuli	5	2004-02-18	2016-04-24		7.86							1							1				1					1	2			1				1			1		1			2
18. Dhaalu	Velavaru	42	2006-07-30	2016-05-21		5										1				1		2		1						2		1					1			1						1		1
18. Dhaalu	Meedhoo	45	2006-07-30	2016-05-21	9.6	33.5	248.958	915	929	1.53005	9531.25	2773.13				1				1	1	1	1		1				1		1				1		1	n.d.	1						1		1
18. Dhaalu	Meedhuffushi	46	2006-07-30	2016-04-24		4.59										1				1		1		1						1			1				1		1	1						1			1
18. Dhaalu	n.d	47	2006-07-30	2016-05-21		0.32							1				1				1							1	1							1			1							1	1
18. Dhaalu	n.d	48	2006-07-30	2016-04-24		0.36							1				1				1							1	1							1			1							1	1
19. Thaa	Thimarafushi	32	2005-04-28	2016-10-06	20	96.8	384	1230	1190	-3.25203	6150	1229.34				1				1	1		1		1				1		1				1		1	2	1			1	1			1	1
19. Thaa	Hiriyanfushi	33	2005-04-28	2016-10-06	1.68	0	n.d.								1					1				1					1						1		1
19. Thaa	Usfushi	34	2005-04-28	2016-01-13		1.43							1				1							1								1
19. Thaa	Gaadhiffushi	35	2005-04-28	2016-01-13	12.1	13.5	11.5702	198	268	35.3535	1636.36	1985.19				1				1		1		1					1		1		1				1				1				1
19. Thaa	Hulhiyanfushi	36	2005-04-28	2016-01-13		2.39							1				1							1								1
19. Thaa	Kolhufushi	37	2005-04-28	2016-01-13		1.13							1				1							1								1
19. Thaa	Ekuruffushi	38	2005-04-28	2016-01-13		1.92							1				1							1								1
19. Thaa	Bodurehaa	39	2005-04-28	2016-01-13		0.71							1				1							1								1
19. Thaa	Fenmeerufushi	40	2005-04-28	2016-01-13		1.22							1				1							1								1
19. Thaa	Olhudhiyafushi	41	2005-04-28	2016-01-13		0.36							1				1							1								1
19. Thaa	Kaaddoo	42	2005-04-28	2016-01-13		3.33							1				1							1								1
19. Thaa	n.d	43	2005-04-28	2016-01-13		0.12							1				1							1								1
19. Thaa	Kudakaaddoo	44	2005-04-28	2016-01-13		0.15							1				1							1								1
19. Thaa	Hathifushi	45	2005-04-28	2016-01-13		0.92							1				1							1								1
19. Thaa	Bodufinolhu	52	2005-02-15	2016-03-17		2.32							1				1							1								1
19. Thaa	Guraidhoo	53	2005-02-15	2016-03-17	31.1	52.2	67.8457	1139	1280	12.3793	3662.38	2452.11				1				1	1	1	1		1				1		1					1	1	3	1	1			3			1
19. Thaa	Dhiyamigili	54	2005-02-15	2016-03-17	23.6	27.4	16.1017	450	556	23.5556	1906.78	2029.2			1					1	1		1		1				1		1		1				1	2		1			1	1			n.d.
19. Thaa	Ufuriyaa	58	2005-02-15	2016-03-17		7.31							1				1							1								1
19. Thaa	Kalhufahalafushi	60	2005-02-15	2016-03-17		77.9							1				1							1								1
19. Thaa	n.d	61	2005-02-15	2016-03-17		3.44							1				1							1								1
19. Thaa	Dhonanfushi	62	2005-02-15	2016-03-17		n.d.							1				1							1								1
19. Thaa	Hodelifushi	63	2005-02-15	2016-03-17		n.d.							1				1							1								1
19. Thaa	Vilufushi	64	2005-02-15	2016-03-17	17.4	59.4	241.379	16	1103	6793.75	91.954	1856.9				1				1	1		1			1			1		1				1		1	1			1			1		1	1
20. Laamu	Hanhushi	4	2005-05-16	2016-01-13		1.73							1				1							1								1
20. Laamu	Kashidhoo	5	2005-05-16	2016-01-13		2.24							1				1							1								1
20. Laamu	Guraidhoo	6	2005-05-16	2016-01-13		7.42								1			1							1								1
20. Laamu	Maavah	7	2005-05-16	2016-01-13	36.7	40	8.99183	1375	1530	11.2727	3746.59	3825				1				1	1	1	1		1				1		1		1				1	1		1				1			n.d
20. Laamu	Bodumaabulhali	8	2005-05-16	2016-03-17		4.7								1				1						1								1
20. Laamu	Kudamaabulhali	9	2005-05-16	2016-03-17		0.13								1				1						1								1
20. Laamu	Kalhurahaa	10	2005-05-16	2016-01-13		2.1							1				1							1								1
20. Laamu	Enberahaa	11	2005-05-16	2016-01-13		0.37							1				1							1								1
20. Laamu	Haiythoshi	12	2005-05-16	2016-01-13		1.14							1				1							1								1
20. Laamu	Gaadhoo	45	2006-03-31	2015-12-13	67	69.9	4.32836	231	178	-22.9437	344.776	254.649			1				1		1				1				1	1			1				1	1		1			1
20. Laamu	Fonadhoo *	48	2006-03-31	2016-04-27	159	164	3.14465	1924	2266	17.7755	1210.06	1381.71				1				1	1		1		1				1		1		1				1	1	1					1		1	1
20. Laamu	Boduhuraa	49	2005-02-05	2016-10-07		0.36							1				1							1								1
20. Laamu	Kahdhoo	50	2006-03-31	2016-10-07		106										1				1	1	2	1		1				1	2	1		1				1	3	1	1			3			1	1
20. Laamu	Gamu (previously Maandhoo-Gan-Bodufinolhu)	51	2005-02-05	2016-10-07	648	693	6.94444	2504	3080	23.0032	386.42	444.444			1					1	1		1		1				1	1	4		1					1						1	3	1	1
20. Laamu	Bodufinolhu	52	2005-02-05	2016-10-07		0							1				1							1								1
20. Laamu	Gasgandufinolhu	53	2005-02-05	2016-04-19		3.35							1				1							1								1
20. Laamu	Mahakanfushi	54	2006-03-31	2016-04-19		6.27							1						1					1					1		1			1								1			1
20. Laamu	Baresdhoo	55	2006-03-31	2016-04-19		68.8								1				1						1								1
20. Laamu	Uvadhevifushi	56	2006-03-31	2016-10-07		5.6							1				1							1								1
20. Laamu	Kalhaidhoo	57	2006-03-31	2016-04-19		25.9		436	0	-100	n.d.	n.d.				1	1				1		1		1				1		1		1				1	1		1			1
20. Laamu	Bokaiyfushi	58	2006-03-31	2016-04-19		7.5							1					1						1								1
20. Laamu	Mundoo	59	2006-03-31	2016-10-07	21	22.7	8.09524	381	236	-38.0577	1814.29	1039.65		1					1					1					1		1		1									1			1	1
20. Laamu	Maabaidhoo	60	2006-03-31	2016-10-07	48	49.9	3.95833	690	649	-5.94203	1437.5	1300.6			1				1		1		1		1				1		1		1				1	2	1	1				1		1	1
20. Laamu	Kanuhuraa	61	2006-03-31	2016-10-07		0.49							1				1							1								1
20. Laamu	Fushi	62	2006-03-31	2016-10-07		1.33							1				1							1								1
20. Laamu	Kandaru	63	2006-03-31	2016-10-07		3.73							1					1						1								1
20. Laamu	Bileiytheyrahaa	64	2006-03-31	2016-10-07		13.6							1				1							1								1
20. Laamu	Hikandhirahaa	65	2006-03-31	2016-04-19		2.57							1				1							1								1
20. Laamu	Holhurahaa	66	2006-03-31	2016-04-19		3.87							1				1							1								1
20. Laamu	Fenboahuraa	67	2006-03-31	2016-04-19		0.27							1				1							1								1
20. Laamu	Kudarah	68	2006-03-31	2016-04-19		1.76							1				1							1								1
20. Laamu	Medhufinolhu	69	2006-03-31	2016-04-19		2.34							1				1							1								1
20. Laamu	Dhonberahaa	70	2006-03-31	2016-04-19		1.31							1				1							1								1
20. Laamu	Thunburi	71	2006-03-31	2016-04-19		17.9							1				1							1								1
20. Laamu	Hulhiyandhoo	72	2006-03-31	2016-04-19		20.3							1				1							1								1
20. Laamu	Dhabidhoo	74	2006-03-31	2016-10-07	50.3	51.4	2.18688	526	647	23.0038	1045.73	1258.75				1				1	1		1		1				1		1		1				1	1	1	1		1		1		1
20. Laamu	Fonagaadhoo	81	2006-03-31	2016-10-07		8.14							1				1							1								1
21. Gaafu Alifu-Dhallu	Kaduviligili	1	2006-05-24	2016-04-08		2.94							1				1							1								1
21. Gaafu Alifu-Dhallu	Melaimu	2	2006-05-24	2016-10-06		0.66							1				1							1								1
21. Gaafu Alifu-Dhallu	Maarandhoo	3	2006-05-24	2016-04-08		4.4							1						1					1								1
21. Gaafu Alifu-Dhallu	Kalhehuttaa	5	2006-05-24	2016-04-08		0.7							1				1							1								1
21. Gaafu Alifu-Dhallu	Hagrandhoo	6	2006-05-24	2016-04-08		0.9							1				1							1								1
21. Gaafu Alifu-Dhallu	Maagihuttaa	7	2006-05-24	2016-04-08		2.79							1				1							1								1
21. Gaafu Alifu-Dhallu	Baberahutta	8	2006-05-24	2016-04-08		1.2							1				1							1								1
21. Gaafu Alifu-Dhallu	Kodagehuttaa	9	2006-05-24	2016-04-08		0.4							1				1							1								1
21. Gaafu Alifu-Dhallu	Kolamaafushi-Kolaa	10	2006-05-24	2016-04-08	33	34.1	3.33333	1073	958	-10.7176	3251.52	2809.38				1				1	1		1		1				1		1		1				1	1	1	1			1				1
21. Gaafu Alifu-Dhallu	Lhossaa	12	2006-05-24	2016-04-08		10.8							1				1							1								1
21. Gaafu Alifu-Dhallu	Maakanaarataa	13	2006-05-24	2016-04-08		1.43							1				1							1								1
21. Gaafu Alifu-Dhallu	Beyruumaaddoo	14	2006-05-24	2016-04-08		1.81							1				1							1								1
21. Gaafu Alifu-Dhallu	Meradhoo	21	2006-05-24	2016-10-26		4.83							1							1				1						3			1				1			1					1	1
21. Gaafu Alifu-Dhallu	Dhevvamaagala	22	2006-05-24	2016-10-06		6.26							1				1							1								1
21. Gaafu Alifu-Dhallu	Minimessaa	23	2006-05-24	2016-06-07		2.62							1				1							1								1
21. Gaafu Alifu-Dhallu	Havoddaa	24	2006-05-24	2016-10-26		8.44							1							1				1						3		1								1		1			2	1
21. Gaafu Alifu-Dhallu	Thinadhoo * (including Thinadhoomaahuttaa)	25	2006-05-06	2016-10-26	116	185	59.4828	4453	5230	17.4489	3838.79	2827.03				1				1	1		1		1				1		1				1		1	1	1		1			1		1	1
21. Gaafu Alifu-Dhallu	Hagedhoo	27	2006-08-17	2016-10-06		8.43							1							1				1					1	1	1		1									1			1
21. Gaafu Alifu-Dhallu	Havodigalaa	28	2006-05-06	2016-06-07		5.76								1				1						1								1					1			1
21. Gaafu Alifu-Dhallu	Funamauddoo	29	2006-09-22	2016-10-06		1.97							1				1							1								1
21. Gaafu Alifu-Dhallu	Kafenaa	30	2005-03-10	2016-06-07		10.7								1				1						1								1
21. Gaafu Alifu-Dhallu	Gosi	32	2006-09-22	2016-10-06		2.98							1				1							1								1
21. Gaafu Alifu-Dhallu	Maagodirehaa	33	2005-03-10	2016-06-07		6.75							1				1							1								1
21. Gaafu Alifu-Dhallu	Kudherataa	34	2005-03-10	2016-10-26		0.98							1				1							1								1
21. Gaafu Alifu-Dhallu	Rahadhoo	35	2005-03-10	2016-10-26		5.76								1			1							1								1
21. Gaafu Alifu-Dhallu	Baulhageella	36	2006-09-22	2016-10-26		2.48							1				1							1								1
21. Gaafu Alifu-Dhallu	Kaadedhdhoo	37	2005-03-10	2016-10-26		n.d.									1				1		1		2		1				1		2		1				1	3	1	1			3			1
21. Gaafu Alifu-Dhallu	Mallaarehaa	38	2005-03-10	2016-06-07		0.62							1				1							1								1
21. Gaafu Alifu-Dhallu	Madaveli	39	2005-03-10	2016-06-07	36	38	5.55556	1065	1218	14.3662	2958.33	3205.26				1				1	1		1		1				1		1		1				1	1	1	1				1
21. Gaafu Alifu-Dhallu	Konottaa	40	2006-09-22	2016-06-07		7.34								1						1				1						2		1														1
21. Gaafu Alifu-Dhallu	n.d.	41	2006-05-06	2016-06-07		0.72							1				1							1								1
21. Gaafu Alifu-Dhallu	n.d.	42	2006-05-06	2016-10-26		4.3							1				1							1								1
21. Gaafu Alifu-Dhallu	Dhinmanaa	43	2006-05-06	2016-06-07		0.59							1				1							1								1
21. Gaafu Alifu-Dhallu	Kannigalla	44	2006-05-06	2016-10-26		6							1				1							1								1
21. Gaafu Alifu-Dhallu	Hoadedhdhoo	45	2006-05-06	2016-10-26	92	108	17.3913	669	861	28.6996	727.174	797.222			1					1	1		1		1				1		2		1				1	1	1	1		1		1	1	1
21. Gaafu Alifu-Dhallu	n.d.	46	2006-05-06	2016-06-07		0.13							1				1							1								1
21. Gaafu Alifu-Dhallu	Kadevaarehaa	47	2006-05-06	2016-06-07		4.75							1				1							1								1
21. Gaafu Alifu-Dhallu	Dhigurehaa	48	2005-09-19	2016-06-07		2.52							1				1							1								1
21. Gaafu Alifu-Dhallu	Kodedhoo	49	2005-09-19	2016-10-26		0.45							1				1							1								1
21. Gaafu Alifu-Dhallu	n.d	50	2005-09-19	2016-06-07		0.8							1				1							1								1
21. Gaafu Alifu-Dhallu	n.d.	51	2005-09-19	2016-06-07		1							1				1							1								1
21. Gaafu Alifu-Dhallu	Mathikeranahuttaa	52	2006-05-06	2016-10-26		4.55							1				1							1								1
21. Gaafu Alifu-Dhallu	n.d	53	2005-09-19	2016-06-07		0.79							1				1							1								1
21. Gaafu Alifu-Dhallu	n.d.	54	2005-03-10	2016-10-26		0.9							1				1							1								1
21. Gaafu Alifu-Dhallu	Kaashihulhudhoo	55	2005-09-19	2016-10-26		12.7								1				1						1								1
21. Gaafu Alifu-Dhallu	n.d.	56	2005-09-19	2016-06-07		2.95							1				1							1								1
21. Gaafu Alifu-Dhallu	n.d	57	2005-03-10	2016-10-26		0.22							1				1							1								1
21. Gaafu Alifu-Dhallu	Keramihthaa	58	2006-05-06	2016-10-26		36.8							1				1							1								1
21. Gaafu Alifu-Dhallu	Kudhelifadhoo	59	2006-05-06	2016-10-26		5.48							1				1							1								1
21. Gaafu Alifu-Dhallu	Bodurehaa	60	2006-05-06	2016-10-26		4.51							1				1							1								1
21. Gaafu Alifu-Dhallu	Dekaanbaa	61	2005-03-10	2016-06-07		1.67							1				1							1								1
21. Gaafu Alifu-Dhallu	n.d.	62	2005-03-10	2016-06-07		1.23							1				1							1								1
21. Gaafu Alifu-Dhallu	n.d	63	2006-05-06	2016-10-26		2.73							1				1							1								1
21. Gaafu Alifu-Dhallu	n.d.	64	2006-05-06	2016-10-26		2							1				1							1								1
21. Gaafu Alifu-Dhallu	Thinehuttaa	65	2006-05-06	2016-10-26		1.54							1				1							1								1
21. Gaafu Alifu-Dhallu	Kalhefalaa	66	2006-05-06	2015-02-04		1.74							1				1							1								1
21. Gaafu Alifu-Dhallu	Olhimutaa	67	2006-05-06	2015-02-04		1.2							1				1							1								1
21. Gaafu Alifu-Dhallu	Keyhuvadhoo	68	2005-03-10	2015-02-04		6.83							1				1							1								1
21. Gaafu Alifu-Dhallu	Kalhuhuttaa	69	2005-03-10	2015-02-04		2.88							1				1							1								1
21. Gaafu Alifu-Dhallu	n.d	70	2005-03-10	2015-02-04		0.66							1				1							1								1
21. Gaafu Alifu-Dhallu	Olhurataa	71	2005-03-10	2015-02-04		2.64							1				1							1								1
21. Gaafu Alifu-Dhallu	Mathaidhoo-Dhatemulaidhoo	72	2005-03-10	2015-02-04		3							1				1							1								1
21. Gaafu Alifu-Dhallu	n.d	73	2005-03-10	2015-02-04		0.1							1				1							1								1
21. Gaafu Alifu-Dhallu	n.d.	74	2005-03-10	2015-02-04		0.27							1				1							1								1
21. Gaafu Alifu-Dhallu	Fatefandhoo	75	2005-07-27	2015-02-04		7.61							1				1							1								1
21. Gaafu Alifu-Dhallu	Kudhemathaidhuvaa	76	2005-07-27	2015-02-04		0.33							1				1							1								1
21. Gaafu Alifu-Dhallu	Mathaidhoo	77	2005-07-27	2015-02-04		3.12							1				1							1								1
21. Gaafu Alifu-Dhallu	Dhiyanigillaa	78	2005-03-10	2015-02-04		5							1				1							1								1
21. Gaafu Alifu-Dhallu	Hevaahulhudhoo	79	2005-03-10	2015-02-04		5.1							1				1							1								1
21. Gaafu Alifu-Dhallu	Hakandhoo	80	2006-05-06	2015-02-04		6.12							1				1							1								1
21. Gaafu Alifu-Dhallu	Kalhehigii	81	2006-05-06	2015-02-04		18.8							1				1							1								1
21. Gaafu Alifu-Dhallu	n.d.	82	2005-03-10	2016-02-04		0.64							1				1							1								1
21. Gaafu Alifu-Dhallu	n.d.	83	2005-07-27	2016-06-05		0.59							1				1							1								1
21. Gaafu Alifu-Dhallu	n.d.	84	2005-07-27	2016-06-05		1.28							1				1							1								1
21. Gaafu Alifu-Dhallu	Nadallaa	85	2006-05-06	2016-10-26	39	44	12.8205	650	776	19.3846	1666.67	1763.64			1					1				1					1	1	1		1									1			1	1
21. Gaafu Alifu-Dhallu	n.d.	86	2006-05-06	2015-02-04		1.1							1				1							1								1
21. Gaafu Alifu-Dhallu	n.d.	87	2005-07-27	2015-02-04		4.89							1				1							1								1
21. Gaafu Alifu-Dhallu	n.d.	88	2005-07-27	2015-02-04		1.77							1				1							1								1
21. Gaafu Alifu-Dhallu	Ehivakaa	89	2005-07-27	2015-02-04		6.45							1				1							1								1
21. Gaafu Alifu-Dhallu	n.d	90	2005-07-27	2016-06-05		0.1							1				1							1								1
21. Gaafu Alifu-Dhallu	n.d	91	2005-07-27	2016-10-26		4.94							1				1							1								1
21. Gaafu Alifu-Dhallu	n.d	92	2006-05-06	2015-02-04		0.1							1				1							1								1
21. Gaafu Alifu-Dhallu	Maaehivakaa	93	2005-07-27	2015-02-04		6.51							1				1							1								1
21. Gaafu Alifu-Dhallu	n.d	94	2005-07-27	2015-02-04		0.17							1				1							1								1
21. Gaafu Alifu-Dhallu	n.d	95	2005-07-27	2015-02-04		2.18							1				1							1								1
21. Gaafu Alifu-Dhallu	n.d	96	2005-07-27	2015-02-04		0.35							1				1							1								1
21. Gaafu Alifu-Dhallu	n.d	97	2005-07-27	2015-02-04		9.31							1				1							1								1
21. Gaafu Alifu-Dhallu	Badefodiyaa	98	2005-07-27	2015-02-04		12.9							1				1							1								1
21. Gaafu Alifu-Dhallu	Kanandhoo	99	2005-07-27	2015-02-04		28.5							1				1							1								1
21. Gaafu Alifu-Dhallu	Meregihutaa	100	2005-05-06	2015-02-04		16.5							1				1							1								1
21. Gaafu Alifu-Dhallu	n.d	101	2006-08-04	2015-02-04		5.43							1				1							1								1
21. Gaafu Alifu-Dhallu	n.d	102	2006-08-04	2015-02-04		7.98							1				1							1								1
21. Gaafu Alifu-Dhallu	n.d	103	2006-08-04	2016-10-26		4.18							1						1					1								1
21. Gaafu Alifu-Dhallu	n.d	104	2006-08-04	2015-02-04		5.36							1				1							1								1
21. Gaafu Alifu-Dhallu	n.d.	105	2006-08-04	2015-02-04		7.48							1				1							1								1
21. Gaafu Alifu-Dhallu	Fenevenehuttaa	106	2006-08-04	2015-02-04		4.28							1				1							1								1
21. Gaafu Alifu-Dhallu	Meehunthibenehuttaa	107	2006-08-04	2015-02-04		3.65							1				1							1								1
21. Gaafu Alifu-Dhallu	Keredhdhoo	108	2006-08-04	2016-10-26		13.2							1				1							1								1
21. Gaafu Alifu-Dhallu	n.d.	109	2006-08-04	2016-10-26		3.1							1				1							1								1
21. Gaafu Alifu-Dhallu	Rathafandhoo	110	2006-08-04	2016-10-26	36.2	38.2	5.52486	491	550	12.0163	1356.35	1439.79				1				1	1		1		1				1		1		1						1			1			1		1
21. Gaafu Alifu-Dhallu	Derukerehaa	111	2006-08-04	2016-10-26		1.16							1				1							1								1
21. Gaafu Alifu-Dhallu	n.d.	112	2006-08-04	2016-10-26		3.83							1				1							1								1
21. Gaafu Alifu-Dhallu	n.d.	113	2006-08-04	2016-10-26		7.56							1				1							1								1
21. Gaafu Alifu-Dhallu	n.d.	114	2006-08-04	2016-10-26		7							1				1							1								1
21. Gaafu Alifu-Dhallu	Meyragillaa	115	2006-08-04	2016-10-26		15.5							1				1							1								1
21. Gaafu Alifu-Dhallu	n.d	116	2006-08-04	2016-10-26		0.36							1				1							1								1
21. Gaafu Alifu-Dhallu	n.d	117	2006-08-04	2015-02-04		3.16							1				1							1								1
21. Gaafu Alifu-Dhallu	n.d	118	2006-08-04	2015-02-04		0.14							1				1							1								1
21. Gaafu Alifu-Dhallu	n.d.	119	2006-08-04	2015-02-04		6.82							1				1							1								1
21. Gaafu Alifu-Dhallu	n.d.	120	2006-08-04	2015-02-04		3.3							1				1							1								1
21. Gaafu Alifu-Dhallu	n.d.	121	2006-08-04	2016-10-26		0.76							1				1							1								1
21. Gaafu Alifu-Dhallu	n.d.	122	2006-08-04	2016-10-26		11.3							1				1							1								1
21. Gaafu Alifu-Dhallu	n.d	123	2006-08-04	2015-02-04		18							1				1							1								1
21. Gaafu Alifu-Dhallu	n.d.	124	2006-08-04	2015-02-04		10.7							1				1							1								1
21. Gaafu Alifu-Dhallu	Kaalhahuttaa	125	2006-08-04	2015-02-04		11.8							1				1							1								1
21. Gaafu Alifu-Dhallu	Fiyoari	126	2006-08-04	2015-02-04	78.2	78.7	0.639386	667	737	10.4948	852.941	936.468			1					1		1		1					1		1		1				1			1						1
21. Gaafu Alifu-Dhallu	Dhigulaabadhoo	127	2006-08-04	2015-02-04		34.7							1				1							1								1
21. Gaafu Alifu-Dhallu	n.d	128	2006-08-04	2015-02-04		0.18							1				1							1								1
21. Gaafu Alifu-Dhallu	n.d	129	2006-08-04	2015-02-04		4.22							1				1							1								1
21. Gaafu Alifu-Dhallu	n.d	130	2006-08-04	2015-02-04		4.77							1				1							1								1
21. Gaafu Alifu-Dhallu	n.d	131	2006-08-04	2015-02-04		2.19							1				1							1								1
21. Gaafu Alifu-Dhallu	n.d	132	2006-08-04	2015-02-04		0.83							1				1							1								1
21. Gaafu Alifu-Dhallu	Fares-Maathoda	133	2006-08-04	2015-02-04	43.8	44.9	2.51142	934	1104	18.2013	2132.42	2458.8				1				1	1		1		1				1		1		1				1	2	1	1			1	1		1
21. Gaafu Alifu-Dhallu	Kalhaidhoo	134	2006-08-04	2014-02-19		0.3							1				1							1								1
21. Gaafu Alifu-Dhallu	Kodghutigalla	135	2006-08-04	2016-10-26		0.56							1				1							1								1
21. Gaafu Alifu-Dhallu	n.d	136	2006-08-04	2015-02-04		0.86							1				1							1								1
21. Gaafu Alifu-Dhallu	n.d	137	2006-08-04	2015-02-04		2.46							1				1							1								1
21. Gaafu Alifu-Dhallu	Dhoonirehaa	138	2006-08-04	2015-02-04		4.45							1				1							1								1
21. Gaafu Alifu-Dhallu	n.d	139	2006-08-04	2016-10-26		10.3							1				1							1								1
21. Gaafu Alifu-Dhallu	n.d	140	2006-08-04	2015-02-04		0.43							1				1							1								1
21. Gaafu Alifu-Dhallu	Maarehaa	141	2006-08-04	2015-02-04		15.2							1				1							1								1
21. Gaafu Alifu-Dhallu	n.d	142	2006-08-04	2016-06-05		0.49							1				1							1								1
21. Gaafu Alifu-Dhallu	Kadahalagalaa	143	2006-08-04	2015-02-04		6.13								1				1				1		1								1					1			1
21. Gaafu Alifu-Dhallu	n.d.	144	2006-08-04	2016-10-26		0.15							1				1							1								1
21. Gaafu Alifu-Dhallu	Farukolhuhuttaa	145	2006-08-04	2016-10-26		1							1				1							1								1
21. Gaafu Alifu-Dhallu	Veraaviligillaa	167	2006-03-26	2016-11-30		1							1				1							1								1
21. Gaafu Alifu-Dhallu	Maavedhdhoo	169	2006-03-26	2016-06-07		7.17							1				1							1					1				1									1				1
21. Gaafu Alifu-Dhallu	n.d	171	2006-03-26	2016-11-30		0.5							1				1							1								1
21. Gaafu Alifu-Dhallu	n.d	172	2006-03-26	2016-11-30		15							1				1							1								1
21. Gaafu Alifu-Dhallu	n.d	173	2006-03-26	2016-11-30		24.8							1				1							1								1
21. Gaafu Alifu-Dhallu	n.d	174	2006-03-26	2016-11-30		10.4							1				1							1								1
21. Gaafu Alifu-Dhallu	n.d	175	2006-03-26	2016-11-30		2.28							1				1							1								1
21. Gaafu Alifu-Dhallu	n.d	176	2006-03-26	2016-11-30		13.2							1				1							1								1
21. Gaafu Alifu-Dhallu	n.d.	177	2006-03-26	2016-11-30		16							1					1						1								1
21. Gaafu Alifu-Dhallu	Bakeththaa	178	2006-03-26	2016-11-30		0.85							1				1							1								1
21. Gaafu Alifu-Dhallu	Maavaarulaa	179	2006-03-26	2016-11-30		87.9								1						1				1					1				1				1			1					1
21. Gaafu Alifu-Dhallu	Kaduhulhudhoo	180	2006-03-26	2016-11-30	28.7	28.8	0.348432	447	533	19.2394	1557.49	1850.69				1				1	1		1		1				1		1		1				1	1	n.d.	1			1
21. Gaafu Alifu-Dhallu	n.d.	182	2006-03-26	2016-11-30		5.31							1				1							1								1
21. Gaafu Alifu-Dhallu	Maththurehaa	183	2006-03-26	2016-11-30		10.9							1				1							1								1
21. Gaafu Alifu-Dhallu	n.d.	184	2006-03-26	2016-11-30		0.17							1				1							1								1
21. Gaafu Alifu-Dhallu	n.d.	185	2006-03-26	2016-11-30		0.33							1				1							1								1
21. Gaafu Alifu-Dhallu	n.d.	186	2006-03-26	2016-11-30		0.1							1				1							1								1
21. Gaafu Alifu-Dhallu	Maafehelaa	187	2006-03-26	2016-11-30		40.2							1				1							1								1
21. Gaafu Alifu-Dhallu	Innarehaa	188	2006-03-26	2016-11-30		22							1				1							1								1
21. Gaafu Alifu-Dhallu	n.d.	189	2006-03-26	2016-11-30		1.48							1				1							1								1
21. Gaafu Alifu-Dhallu	n.d.	190	2006-03-26	2016-11-30		5.96							1				1							1								1
21. Gaafu Alifu-Dhallu	n.d.	191	2006-03-26	2016-11-30		5.47							1				1							1								1
21. Gaafu Alifu-Dhallu	n.d.	192	2006-03-26	2016-11-30		0.24							1				1							1								1
21. Gaafu Alifu-Dhallu	n.d.	193	2006-03-26	2016-11-30		1.68							1				1							1								1
21. Gaafu Alifu-Dhallu	n.d.	194	2006-03-26	2016-11-30		0.1							1				1							1								1
21. Gaafu Alifu-Dhallu	n.d.	195	2006-03-26	2016-11-30		45.5							1				1							1								1
21. Gaafu Alifu-Dhallu	n.d.	196	2006-03-26	2016-11-30		4.1							1				1							1								1
21. Gaafu Alifu-Dhallu	Gemanafushi	197	2006-04-13	2016-07-27	53.2	54.8	3.00752	1082	1223	13.0314	2033.83	2231.75			1					1	1		1		1				1		1		1				1	1		1				1
21. Gaafu Alifu-Dhallu	Araigaiththaa	198	2006-04-13	2016-11-30		3							1				1							1								1
21. Gaafu Alifu-Dhallu	Maarehaa	199	2006-04-13	2016-10-26		14.4							1				1							1								1
21. Gaafu Alifu-Dhallu	Medhuhuttaa	200	2006-04-13	2016-10-26		1.68							1				1							1								1
21. Gaafu Alifu-Dhallu	Dhiyadhoo	201	2006-04-13	2016-10-26		43.4								1			1							1								1					n.d.			n.d.
21. Gaafu Alifu-Dhallu	Kodey	202	2006-04-13	2016-10-26	113	114	0.884956	224	272	21.4286	198.23	238.596		1				1				1		1					1		1		1				1					1			1
21. Gaafu Alifu-Dhallu	Kodeymatheelaabadhoo	203	2006-04-13	2016-10-26		4.42							1				1							1								1
21. Gaafu Alifu-Dhallu	Hadahaa	204	2006-04-13	2016-10-26		7							1							1				1						2		1
21. Gaafu Alifu-Dhallu	Kondeyviligili	205	2006-04-13	2016-10-26		3.61							1					1						1						1		1
21. Gaafu Alifu-Dhallu	Baavanadhoo	206	2006-04-13	2016-10-26		4.22							1				1							1								1
21. Gaafu Alifu-Dhallu	Galamadhoo	207	2006-04-13	2016-10-26		2.49							1				1							1								1
21. Gaafu Alifu-Dhallu	Dhigudhoo	208	2006-04-13	2016-10-26		11.1							1				1							1								1
21. Gaafu Alifu-Dhallu	Funadhoo	210	2006-04-13	2016-10-26		21.7							1				1							1								1
21. Gaafu Alifu-Dhallu	Funadhooviligillaa	211	2006-04-13	2016-10-26		4.42							1				1							1								1
21. Gaafu Alifu-Dhallu	Mahadhdhoo	212	2006-04-13	2016-10-26		13.9							1					1						1					1			1										1			1	1
21. Gaafu Alifu-Dhallu	Munandhoo	213	2006-04-13	2016-10-26		5.35							1				1							1								1
21. Gaafu Alifu-Dhallu	Vodamulaa	214	2006-04-13	2016-10-26		18.4							1					1						1						1		1
21. Gaafu Alifu-Dhallu	Dhaandhoo	215	2006-04-13	2016-10-26	17	30.7	80.5882	1113	1044	-6.19946	6547.06	3400.65				1				1	1		1		1				1		1				1		1	1		1				1		1
21. Gaafu Alifu-Dhallu	Nilandhoo	217	2006-04-13	2016-07-27	54.8	58	5.83942	534	501	-6.17978	974.453	863.793			1					1		2		1					1		1		1				1			1		1			1
21. Gaafu Alifu-Dhallu	Kuredhdhoo	220	2006-04-13	2016-10-06		10.8							1				1							1								1
21. Gaafu Alifu-Dhallu	Falhumaafushi	221	2006-04-13	2016-10-06		5.69							1							1				1						2			1									1			1	1
21. Gaafu Alifu-Dhallu	Kodufuttaa	222	2006-04-13	2016-10-06		0.13							1						1					1								1
21. Gaafu Alifu-Dhallu	Dhigurah	223	2006-04-13	2016-07-27		22.6							1							1				1					1		1		1									1			1	1
21. Gaafu Alifu-Dhallu	Hulhimendhoo	224	2006-04-13	2016-07-27		4.82							1				1							1								1
22. Gnaviyani	Foammulah *	1	2004-08-06	2015-01-16	484	484	0	7642	8510	11.3583	1578.93	1758.26				1				1	1		1		1				1		1		1				1	1		1			1
23. Seenu	Hithadhoo * (including Aboohuraaa and Gaukendi)	1	2005-03-05	2016-10-08	507	531	4.73373	9407	11129	18.3055	1855.42	2095.86				1				1	1	1	2		1				1	1	1		1				1	2	1	1			1			1	1
23. Seenu	Kaohera	2	2005-03-05	2016-04-16		n.d.							1				1							1								1
23. Seenu	n.d.	3	2005-03-05	2016-04-16		n.d.							1				1							1								1
23. Seenu	Maahera	4	2005-03-05	2016-04-16		2.47							1				1							1								1					1			1
23. Seenu	n.d.	5	2005-03-05	2016-04-16		0.52								1			1							1								1					1			1
23. Seenu	n.d.	6	2005-03-05	2016-04-16		0.51							1				1							1								1					1			1
23. Seenu	Maradhoofeydhoo (including Hankede islet and Maradhoo)	7_8	2005-03-05	2016-10-08	97	97.8	0.824742	1017	1228	20.7473	1048.45	1255.62				1				1	1		2			1			1		2			1			1	3	1	1			2	1		1	1
23. Seenu	Boduhajaraa	9	2005-03-05	2016-10-08		0.96							1				1							1								1
23. Seenu	Savaaheli	10	2005-03-05	2016-10-08		7.58							1				1							1								1
23. Seenu	Feydhoo	11	2005-03-05	2016-10-08	63.2	123	94.6203	2679	3431	28.0702	4238.92	2789.43				1				1	1		1			1			1		1					1	1	2	1		1		1	1		1	1
23. Seenu	Dhigihera	12	2005-03-05	2016-10-08		0							1				1							1					1		1					1				n.d.			n.d.			n.d.
23. Seenu	Gan	13	2005-03-05	2016-10-08	287	331	15.331									1				1	1	2	2		1				1	2	3		1				1	2	1	1		1	2		1	1	1	1
23. Seenu	Madihera	14	2005-01-28	2016-10-08		1.32							1				1							1								1
23. Seenu	n.d	15	2005-01-28	2016-10-08		0.1							1				1							1								1
23. Seenu	Viligili	16	2005-01-28	2016-10-08		48.6								1						1	1	1		1					1		1		1				1	1	1	1			1		1	1
23. Seenu	Mulikede	17	2005-01-28	2016-10-08		5.42							1				1							1								1
23. Seenu	Geskaluaheraa	18	2005-01-28	2016-10-08		0.56							1				1							1								1
23. Seenu	Heretere	19	2005-01-28	2016-10-08		49.8							1							1				1					1	2			1									1			3	1
23. Seenu	Meedhoo-Hulhudhoo °°°	19	2005-01-28	2016-10-08	305	313	2.62295	2611	3113	19.2264	856.066	994.569			1					1	1		2		1				1		3		1				1	2	1	1		1	2		2	1
23. Seenu	Kedevaahera	19	2005-01-28	2016-10-08		6.55							1				1							1									1									1
23. Seenu	n.d.	20	2005-01-28	2016-10-08		0.1							1				1							1								1
23. Seenu	Hikahera	21	2005-01-28	2016-10-08		1.52							1				1							1								1										1
23. Seenu	Boduheragandu	22	2005-01-28	2016-10-08		0.76							1				1							1								1
23. Seenu	Kandu Huraa	23	2005-03-05	2016-10-08		1.1							1				1							1								1
23. Seenu	n.d.	24	2005-03-05	2016-10-08		0.1							1				1							1								1
23. Seenu	n.d.	25	2005-03-05	2016-10-08		0.1							1				1							1								1
23. Seenu	n.d	26	2005-03-05	2016-10-08		1.45							1					1			1			1					1			1					1			1
						12918.3		221964	295138	32.9666
Main function of the islands, based on the 2016-2014 situation
	Inhabited islands
	Abandonned island (due to the 2004 tsunami or the population consolidation programme - see details in column "Additionnal information")
	Resort island (no inhabitants) currently in operation
	Resort under construction
	Agricultural island (excluding coconut groves and aquaculture)
	Other type (industrial, airport, few buildings, etc.)
NOTES	Population data: only censuses for 2006 and 2014 are available
	Source pop. 2006 : http://statisticsmaldives.gov.mv/publications/yrb2006/yrb05/yearbook/3%20Population/3.3.htm
	Source pop. 2014: http://statisticsmaldives.gov.mv/yearbook/2017/wp-content/uploads/sites/4/2018/01/1.5.pdf
[truncated: 6 more columns]

## Sheet: SI1_Human Footprint
Change in Human Footprint (HF) between 2004-2006 and 2014-2016
Atoll	Island	Island number		HUMAN FOOTPRINT ON ISLAND LAND AREA										CHANGES IN HUMAN FOOTPRINT FROM 2004-2006 (P1) TO 2014-2016 (P2)
				2004-2006 (P1)					2014-2016 (P2)																							Detailed changes in HF between 2004-2006 and 2014-2016
				(1) Non-exploited islands	(2) Human footprint <1/3 of island land area	(3) Human footprint between <1/3 and 2/3 of island land area	(4) Human footprint >2/3 of island land area		(1) Non-exploited islands	(2) Human footprint <1/3 of island land area	(3) Human footprint between <1/3 and 2/3 of island land area	(2) Human footprint >2/3 of island land area		From (1) to (1)	From (1) to (2)	From (1) to (3)	From (1) to (4)	From (2) to (1)	From (2) to (2)	From (2) to (3)	From (2) to (4)	From (3) to (1)	From (3) to (2)	From (3) to (3)	From (3) to (4)	From (4) to (1)	From (4) to (2)	From (4) to (3)	From (4) to (4)
1. Ihavandhippolhu	Govvaafushi	4		1					1					1																	1. Ihavandhippolhu (18 islands)
1. Ihavandhippolhu	Medhafushi	5		1					1					1																			2014-2016						2014-2016
1. Ihavandhippolhu	Maafinolhu	7		1					1					1																			Number of islands						% of the atoll sample
1. Ihavandhippolhu	Manafaru	8		1								1					1																HF = 0	HF < 1/3	1/3 < HF < 2/3	HF > 2/3	Total		HF = 0	HF < 1/3	1/3 < HF < 2/3	HF > 2/3	Total
1. Ihavandhippolhu	Velifinolhu	9		1					1					1																	2004-2006	HF = 0	10	0	0	1	11	HF = 0	55.5556	0	0	5.55556	61.1111
1. Ihavandhippolhu	Kudafinolhu	10		1					1					1																		HF < 1/3	0	2	1	0	3	HF < 1/3	0	11.1111	5.55556	0	16.6667
1. Ihavandhippolhu	Huvarafushi	11					1					1																	1			1/3 < HF < 2/3	0	0	0	1	1	1/3 < HF < 2/3	0	0	0	5.55556	5.55556
1. Ihavandhippolhu	Ugulifinolhu	12		1					1					1																		HF > 2/3	0	0	0	3	3	HF > 2/3	0	0	0	16.6667	16.6667
1. Ihavandhippolhu	Huvahandhoo	13			1					1									1													Total	10	2	1	5	18	Total	55.5556	11.1111	5.55556	27.7778	100
1. Ihavandhippolhu	Ihavandhoo	14					1					1																	1		2. Haa Alifu-Noonu (58 islands)
1. Ihavandhippolhu	Gallandhoo	15		1					1					1																			2014-2016						2014-2016
1. Ihavandhippolhu	Mulhadhoo	16			1					1									1														Number of islands						% of the atoll sample
1. Ihavandhippolhu	Gaamathikulhudhoo	17		1					1					1																			HF = 0	HF < 1/3	1/3 < HF < 2/3	HF > 2/3	Total		HF = 0	HF < 1/3	1/3 < HF < 2/3	HF > 2/3	Total
1. Ihavandhippolhu	Berimmadhoo	18				1						1													1						2004-2006	HF = 0	19	3	0	1	23	HF = 0	32.7586	5.17241	0	1.72414	39.6552
1. Ihavandhippolhu	Madulu	19		1					1					1																		HF < 1/3	1	4	7	2	14	HF < 1/3	1.72414	6.89655	12.069	3.44828	24.1379
1. Ihavandhippolhu	Uligamu	20			1						1									1												1/3 < HF < 2/3	2	0	3	5	10	1/3 < HF < 2/3	3.44828	0	5.17241	8.62069	17.2414
1. Ihavandhippolhu	Thuraakunu	21					1					1																	1			HF > 2/3	0	0	0	11	11	HF > 2/3	0	0	0	18.9655	18.9655
1. Ihavandhippolhu	Vagaaru	22		1					1					1																		Total	22	7	10	19	58	Total	37.931	12.069	17.2414	32.7586	100
2. Haa Alifu-Noonu	Maarandhoo	1				1						1													1						3. Maamakunudhoo (2 islands)
2. Haa Alifu-Noonu	Faridhoo	2				1			1													1											2014-2016						2014-2016
2. Haa Alifu-Noonu	Hodaidhoo	3			1					1									1														Number of islands						% of the atoll sample
2. Haa Alifu-Noonu	Ruffushi	4		1					1					1																			HF = 0	HF < 1/3	1/3 < HF < 2/3	HF > 2/3	Total		HF = 0	HF < 1/3	1/3 < HF < 2/3	HF > 2/3	Total
2. Haa Alifu-Noonu	Finey	5				1					1													1							2004-2006	HF = 0	1	0	0	0	1	HF = 0	50	0	0	0	50
2. Haa Alifu-Noonu	Naivaadhoo	6					1					1																	1			HF < 1/3	0	0	0	0	0	HF < 1/3	0	0	0	0	0
2. Haa Alifu-Noonu	Theefaridhoo	7					1					1																	1			1/3 < HF < 2/3	0	0	0	1	1	1/3 < HF < 2/3	0	0	0	50	50
2. Haa Alifu-Noonu	Hirimaradhoo	8				1						1													1							HF > 2/3	0	0	0	0	0	HF > 2/3	0	0	0	0	0
2. Haa Alifu-Noonu	Nellaidhoo	9					1					1																	1			Total	1	0	0	1	2	Total	50	0	0	50	100
2. Haa Alifu-Noonu	Kanamana	10		1					1					1																	4. Raa (48 islands)
2. Haa Alifu-Noonu	Hirinaidhoo	11		1					1					1																			2014-2016						2014-2016
2. Haa Alifu-Noonu	Kudanaagoashi	13		1								1					1																Number of islands						% of the atoll sample
2. Haa Alifu-Noonu	Muiri	14		1					1					1																			HF = 0	HF < 1/3	1/3 < HF < 2/3	HF > 2/3	Total		HF = 0	HF < 1/3	1/3 < HF < 2/3	HF > 2/3	Total
2. Haa Alifu-Noonu	Kudamuraidhoo	15		1						1					1																2004-2006	HF = 0	24	5	1	4	34	HF = 0	50	10.4167	2.08333	8.33333	70.8333
2. Haa Alifu-Noonu	Kattalafushi	16		1					1					1																		HF < 1/3	0	0	2	2	4	HF < 1/3	0	0	4.16667	4.16667	8.33333
2. Haa Alifu-Noonu	Vaikaradhoo	17			1						1									1												1/3 < HF < 2/3	0	0	1	1	2	1/3 < HF < 2/3	0	0	2.08333	2.08333	4.16667
2. Haa Alifu-Noonu	Neykurendhoo	18			1					1									1													HF > 2/3	1	0	0	7	8	HF > 2/3	2.08333	0	0	14.5833	16.6667
2. Haa Alifu-Noonu	Valkaramuraidhoo	19					1					1																	1			Total	25	5	4	14	48	Total	52.0833	10.4167	8.33333	29.1667	100
2. Haa Alifu-Noonu	Kakai-ariyadhoo	20			1					1									1												5. Lhaviyani (26 islands)
2. Haa Alifu-Noonu	Kanditeem	21-22				1					1													1									2014-2016						2014-2016
2. Haa Alifu-Noonu	Goidhoo	23			1						1									1													Number of islands						% of the atoll sample
2. Haa Alifu-Noonu	Fushifarurah	24		1					1					1																			HF = 0	HF < 1/3	1/3 < HF < 2/3	HF > 2/3	Total		HF = 0	HF < 1/3	1/3 < HF < 2/3	HF > 2/3	Total
2. Haa Alifu-Noonu	Dhekenanfaru	42		1					1					1																	2004-2006	HF = 0	12	1	1	3	17	HF = 0	46.1538	3.84615	3.84615	11.5385	65.3846
2. Haa Alifu-Noonu	Kuramaadhoo	43		1					1					1																		HF < 1/3	0	1	0	0	1	HF < 1/3	0	3.84615	0	0	3.84615
2. Haa Alifu-Noonu	Dhonaerikadoodhoo	64		1						1					1																	1/3 < HF < 2/3	0	0	1	0	1	1/3 < HF < 2/3	0	0	3.84615	0	3.84615
2. Haa Alifu-Noonu	Karimma	65		1					1					1																		HF > 2/3	0	0	0	7	7	HF > 2/3	0	0	0	26.9231	26.9231
2. Haa Alifu-Noonu	n.d.	66		1					1					1																		Total	12	2	2	10	26	Total	46.1538	7.69231	7.69231	38.4615	100
2. Haa Alifu-Noonu	Maafaru	85			1						1									1											6. Baa (44 islands)
2. Haa Alifu-Noonu	Huvadhumaavattaru	86		1					1					1																			2014-2016						2014-2016
2. Haa Alifu-Noonu	Farumuli	89		1					1					1																			Number of islands						% of the atoll sample
2. Haa Alifu-Noonu	Kadimmahuraa	90		1					1					1																			HF = 0	HF < 1/3	1/3 < HF < 2/3	HF > 2/3	Total		HF = 0	HF < 1/3	1/3 < HF < 2/3	HF > 2/3	Total
2. Haa Alifu-Noonu	Landhoo	91		1						1					1																2004-2006	HF = 0	20	3	1	3	27	HF = 0	45.4545	6.81818	2.27273	6.81818	61.3636
2. Haa Alifu-Noonu	Maalhendhoo	96			1							1									1											HF < 1/3	0	3	1	1	5	HF < 1/3	0	6.81818	2.27273	2.27273	11.3636
2. Haa Alifu-Noonu	Feydhoo	129			1						1									1												1/3 < HF < 2/3	0	0	1	1	2	1/3 < HF < 2/3	0	0	2.27273	2.27273	4.54545
2. Haa Alifu-Noonu	Noomaraa	130				1					1													1								HF > 2/3	0	0	0	10	10	HF > 2/3	0	0	0	22.7273	22.7273
2. Haa Alifu-Noonu	Neyo	131		1					1					1																		Total	20	6	3	15	44	Total	45.4545	13.6364	6.81818	34.0909	100
2. Haa Alifu-Noonu	Maavaidhoo	132				1			1													1									7. Kaashidhoo (1 island)
2. Haa Alifu-Noonu	Kumundhoo	133			1					1									1														2014-2016						2014-2016
2. Haa Alifu-Noonu	Keylakuna	134		1					1					1																			Number of islands						% of the atoll sample
2. Haa Alifu-Noonu	Kulhudhuffushi *	135					1					1																	1				HF = 0	HF < 1/3	1/3 < HF < 2/3	HF > 2/3	Total		HF = 0	HF < 1/3	1/3 < HF < 2/3	HF > 2/3	Total
2. Haa Alifu-Noonu	Nolhivaramu	136			1						1									1											2004-2006	HF = 0	0	0	0	0	0	HF = 0	0	0	0	0	0
2. Haa Alifu-Noonu	Kuburudhoo	137			1				1									1														HF < 1/3	0	0	0	0	0	HF < 1/3	0	0	0	0	0
2. Haa Alifu-Noonu	Kuribi	138			1							1									1											1/3 < HF < 2/3	0	0	0	1	1	1/3 < HF < 2/3	0	0	0	100	100
2. Haa Alifu-Noonu	Huraa = Kuredhigadu	139		1					1					1																		HF > 2/3	0	0	0	0	0	HF > 2/3	0	0	0	0	0
2. Haa Alifu-Noonu	Nolhivaranfaru	140			1						1									1												Total	0	0	0	1	1	Total	0	0	0	100	100
2. Haa Alifu-Noonu	Hanimaadhoo	141					1					1																	1		8. Goidhoo (1 island)
2. Haa Alifu-Noonu	Hodaafushi	142			1						1									1													2014-2016						2014-2016
2. Haa Alifu-Noonu	Maafahi	144					1					1																	1				Number of islands						% of the atoll sample
2. Haa Alifu-Noonu	Muraidhoo	145				1						1													1								HF = 0	HF < 1/3	1/3 < HF < 2/3	HF > 2/3	Total		HF = 0	HF < 1/3	1/3 < HF < 2/3	HF > 2/3	Total
2. Haa Alifu-Noonu	Alidhoo	146					1					1																	1		2004-2006	HF = 0	1	0	0	0	1	HF = 0	100	0	0	0	100
2. Haa Alifu-Noonu	Vashafaru	149					1					1																	1			HF < 1/3	0	0	0	0	0	HF < 1/3	0	0	0	0	0
2. Haa Alifu-Noonu	Beenaafushi	150		1					1					1																		1/3 < HF < 2/3	0	0	0	0	0	1/3 < HF < 2/3	0	0	0	0	0
2. Haa Alifu-Noonu	Naridhoo	152		1					1					1																		HF > 2/3	0	0	0	0	0	HF > 2/3	0	0	0	0	0
2. Haa Alifu-Noonu	Dhidhdhoo *	153					1					1																	1			Total	1	0	0	0	1	Total	100	0	0	0	100
2. Haa Alifu-Noonu	Utheemu	154				1						1													1						9. Gaafaru (1 island)
2. Haa Alifu-Noonu	Dhonakulhi	157					1					1																	1				2014-2016						2014-2016
2. Haa Alifu-Noonu	Mulidhoo	158		1					1					1																			Number of islands						% of the atoll sample
2. Haa Alifu-Noonu	Thakandhoo	159				1						1													1								HF = 0	HF < 1/3	1/3 < HF < 2/3	HF > 2/3	Total		HF = 0	HF < 1/3	1/3 < HF < 2/3	HF > 2/3	Total
3. Maamakunudhoo	Innafushi	1		1					1					1																	2004-2006	HF = 0	0	0	0	0	0	HF = 0	0	0	0	0	0
3. Maamakunudhoo	Makunudhoo	4				1						1													1							HF < 1/3	0	0	0	0	0	HF < 1/3	0	0	0	0	0
4. Raa	Kadoogadu	3		1					1					1																		1/3 < HF < 2/3	0	0	0	0	0	1/3 < HF < 2/3	0	0	0	0	0
4. Raa	Veyvah	4		1					1					1																		HF > 2/3	0	0	0	1	1	HF > 2/3	0	0	0	100	100
4. Raa	Fuggiri	6		1					1					1																		Total	0	0	0	1	1	Total	0	0	0	100	100
4. Raa	Uthurumaafaru	7		1					1					1																	10. North Kaafu (40 islands)
4. Raa	Maamigli	8		1								1					1																2014-2016						2014-2016
4. Raa	Vaffushi	9		1					1					1																			Number of islands						% of the atoll sample
4. Raa	Kurehdhoo	10		1							1					1																	HF = 0	HF < 1/3	1/3 < HF < 2/3	HF > 2/3	Total		HF = 0	HF < 1/3	1/3 < HF < 2/3	HF > 2/3	Total
4. Raa	Goiymaru	11		1					1					1																	2004-2006	HF = 0	0	3	0	2	5	HF = 0	0	7.5	0	5	12.5
4. Raa	Vaffushihuraa	13		1					1					1																		HF < 1/3	0	1	0	0	1	HF < 1/3	0	2.5	0	0	2.5
4. Raa	Badaveri	15		1					1					1																		1/3 < HF < 2/3	0	0	1	1	2	1/3 < HF < 2/3	0	0	2.5	2.5	5
4. Raa	Kandholhudhoo	16					1		1																	1						HF > 2/3	0	0	1	31	32	HF > 2/3	0	0	2.5	77.5	80
4. Raa	Giraavaru	20		1					1					1																		Total	0	4	2	34	40	Total	0	10	5	85	100
4. Raa	Lhaabugali	24		1					1					1																	11. Thoddoo (1 island)
4. Raa	Guboshi	25		1					1					1																			2014-2016						2014-2016
4. Raa	Filaidhoo (Mahidhoo)	26		1					1					1																			Number of islands						% of the atoll sample
4. Raa	Bodufarufinolhu	27		1					1					1																			HF = 0	HF < 1/3	1/3 < HF < 2/3	HF > 2/3	Total		HF = 0	HF < 1/3	1/3 < HF < 2/3	HF > 2/3	Total
4. Raa	Kothaifaru	28		1					1					1																	2004-2006	HF = 0	0	0	0	0	0	HF = 0	0	0	0	0	0
4. Raa	Maashigiri	29		1					1					1																		HF < 1/3	0	0	0	0	0	HF < 1/3	0	0	0	0	0
4. Raa	Kottafaru (Kuroshigiri)	30		1					1					1																		1/3 < HF < 2/3	0	0	0	0	0	1/3 < HF < 2/3	0	0	0	0	0
4. Raa	Fasmendhoo	31				1					1													1								HF > 2/3	0	0	0	1	1	HF > 2/3	0	0	0	100	100
4. Raa	Wakkaru (Filaidhoo)	32		1								1					1															Total	0	0	0	1	1	Total	0	0	0	100	100
4. Raa	Maduvvari	33					1					1																	1		12. Rasdhoo (6 islands)
4. Raa	Dhigali	35		1								1					1																2014-2016						2014-2016
4. Raa	Lhohi	37		1					1					1																			Number of islands						% of the atoll sample
4. Raa	Kukulhudhoo	38		1					1					1																			HF = 0	HF < 1/3	1/3 < HF < 2/3	HF > 2/3	Total		HF = 0	HF < 1/3	1/3 < HF < 2/3	HF > 2/3	Total
4. Raa	Meedhoo	39					1					1																	1		2004-2006	HF = 0	1	0	0	0	1	HF = 0	16.6667	0	0	0	16.6667
4. Raa	Aarah	40		1								1					1															HF < 1/3	0	1	0	0	1	HF < 1/3	0	16.6667	0	0	16.6667
4. Raa	Kudathulhaadhoo	42		1					1					1																		1/3 < HF < 2/3	0	0	0	0	0	1/3 < HF < 2/3	0	0	0	0	0
4. Raa	Huruvalhi	46		1					1					1																		HF > 2/3	0	0	0	4	4	HF > 2/3	0	0	0	66.6667	66.6667
4. Raa	Dheburidheythereyvaadhoo	47		1					1					1																		Total	1	1	0	4	6	Total	16.6667	16.6667	0	66.6667	100
4. Raa	Kinolhas	48			1						1									1											13. Alifu (18 islands)
4. Raa	Meedhupparu (Pearl Island)	49					1					1																	1				2014-2016						2014-2016
4. Raa	Fainu	50			1						1									1													Number of islands						% of the atoll sample
4. Raa	Iguraidhoo	51					1					1																	1				HF = 0	HF < 1/3	1/3 < HF < 2/3	HF > 2/3	Total		HF = 0	HF < 1/3	1/3 < HF < 2/3	HF > 2/3	Total
4. Raa	Thaavathaa	52		1						1					1																2004-2006	HF = 0	2	0	0	0	2	HF = 0	11.1111	0	0	0	11.1111
4. Raa	Neyo	53		1						1					1																	HF < 1/3	0	1	0	0	1	HF < 1/3	0	5.55556	0	0	5.55556
4. Raa	Dhoragali	54		1					1					1																		1/3 < HF < 2/3	0	1	0	3	4	1/3 < HF < 2/3	0	5.55556	0	16.6667	22.2222
4. Raa	Kottefaru	55		1						1					1																	HF > 2/3	0	0	0	11	11	HF > 2/3	0	0	0	61.1111	61.1111
4. Raa	Vandhoo	58		1						1					1																	Total	2	2	0	14	18	Total	11.1111	11.1111	0	77.7778	100
4. Raa	Innamaadhoo	60				1						1													1						14. South Kaafu (24 islands)
4. Raa	Rasmadhoo	61					1					1																	1				2014-2016						2014-2016
4. Raa	Kudakurathu	63		1					1					1																			Number of islands						% of the atoll sample
4. Raa	Maakurathu	64					1					1																	1				HF = 0	HF < 1/3	1/3 < HF < 2/3	HF > 2/3	Total		HF = 0	HF < 1/3	1/3 < HF < 2/3	HF > 2/3	Total
4. Raa	Dhuvaafaru	67			1							1									1										2004-2006	HF = 0	2	0	0	0	2	HF = 0	8.33333	0	0	0	8.33333
4. Raa	Dhuvaafaruhuraa	68		1					1					1																		HF < 1/3	0	1	0	0	1	HF < 1/3	0	4.16667	0	0	4.16667
4. Raa	Ungoofaaru *	71					1					1																	1			1/3 < HF < 2/3	0	0	0	1	1	1/3 < HF < 2/3	0	0	0	4.16667	4.16667
4. Raa	Ugulu	72		1						1					1																	HF > 2/3	0	0	0	20	20	HF > 2/3	0	0	0	83.3333	83.3333
4. Raa	Ifuru	73			1							1									1											Total	2	1	0	21	24	Total	8.33333	4.16667	0	87.5	100
5. Lhavyani	Kuredhdhoo	1					1					1																	1		15. Vaavu (7 islands)
5. Lhavyani	Hinnavaru	5					1					1																	1				2014-2016						2014-2016
5. Lhavyani	Gaaerifaru	6		1					1					1																			Number of islands						% of the atoll sample
5. Lhavyani	Felivaru	7					1					1																	1				HF = 0	HF < 1/3	1/3 < HF < 2/3	HF > 2/3	Total		HF = 0	HF < 1/3	1/3 < HF < 2/3	HF > 2/3	Total
5. Lhavyani	Madivaru	8			1					1									1												2004-2006	HF = 0	1	0	0	0	1	HF = 0	14.2857	0	0	0	14.2857
5. Lhavyani	Naifaru	9					1					1																	1			HF < 1/3	0	1	0	1	2	HF < 1/3	0	14.2857	0	14.2857	28.5714
5. Lhavyani	Veyvah	10		1					1					1																		1/3 < HF < 2/3	0	0	0	0	0	1/3 < HF < 2/3	0	0	0	0	0
5. Lhavyani	Vavvaru	11		1								1					1															HF > 2/3	0	0	0	4	4	HF > 2/3	0	0	0	57.1429	57.1429
5. Lhavyani	Kanifushi- Maavaafushi	12		1								1					1															Total	1	1	0	5	7	Total	14.2857	14.2857	0	71.4286	100
5. Lhavyani	Dhidhdhoo	13		1					1					1																	16. Faafu (8 islands)
5. Lhavyani	Kurendhoo	18					1					1																	1				2014-2016						2014-2016
5. Lhavyani	Lhohi	19		1							1					1																	Number of islands						% of the atoll sample
5. Lhavyani	Lhossalafushi	20		1					1					1																			HF = 0	HF < 1/3	1/3 < HF < 2/3	HF > 2/3	Total		HF = 0	HF < 1/3	1/3 < HF < 2/3	HF > 2/3	Total
5. Lhavyani	Varihuraa	21		1					1					1																	2004-2006	HF = 0	4	0	0	0	4	HF = 0	50	0	0	0	50
5. Lhavyani	Maduvvari	22				1					1													1								HF < 1/3	0	0	0	0	0	HF < 1/3	0	0	0	0	0
5. Lhavyani	Aligaru	23		1					1					1																		1/3 < HF < 2/3	0	0	1	1	2	1/3 < HF < 2/3	0	0	12.5	12.5	25
5. Lhavyani	Thimamaafushi	24		1					1					1																		HF > 2/3	0	0	0	2	2	HF > 2/3	0	0	0	25	25
5. Lhavyani	Madhiriguraidhoo (Palm Beach)	39					1					1																	1			Total	4	0	1	3	8	Total	50	0	12.5	37.5	100
5. Lhavyani	Fushifaru	40		1								1					1														17. Meemu (22 islands)
5. Lhavyani	Kanuhuraa	41					1					1																	1				2014-2016						2014-2016
5. Lhavyani	Medhadihuraa	42		1						1					1																		Number of islands						% of the atoll sample
5. Lhavyani	Musleiygihuraa	43		1					1					1																			HF = 0	HF < 1/3	1/3 < HF < 2/3	HF > 2/3	Total		HF = 0	HF < 1/3	1/3 < HF < 2/3	HF > 2/3	Total
5. Lhavyani	Dhehura-evvi-hura	44		1					1					1																	2002-2006	HF = 0	12	2	1	0	15	HF = 0	54.5455	9.09091	4.54545	0	68.1818
5. Lhavyani	n.d.	45		1					1					1																		HF < 1/3	0	1	0	0	1	HF < 1/3	0	4.54545	0	0	4.54545
5. Lhavyani	n.d.	46		1					1					1																		1/3 < HF < 2/3	0	0	1	1	2	1/3 < HF < 2/3	0	0	4.54545	4.54545	9.09091
5. Lhavyani	Fehigili	47		1					1					1																		HF > 2/3	0	0	0	4	4	HF > 2/3	0	0	0	18.1818	18.1818
6. Baa	Keyodhoo	5		1					1					1																		Total	12	3	2	5	22	Total	54.5455	13.6364	9.09091	22.7273	100
6. Baa	Gemendhoo	7		1					1					1																	18. Dhaalu (9 islands)
6. Baa	Dhakandhoo	8		1					1					1																			2014-2016						2014-2016
6. Baa	Fares	9		1							1					1																	Number of islands						% of the atoll sample
6. Baa	Ahivahfushi	10		1					1					1																			HF = 0	HF < 1/3	1/3 < HF < 2/3	HF > 2/3	Total		HF = 0	HF < 1/3	1/3 < HF < 2/3	HF > 2/3	Total
6. Baa	Mendhoo	11		1					1					1																	2002-2006	HF = 0	2	0	0	3	5	HF = 0	22.2222	0	0	33.3333	55.5556
6. Baa	n.d.	12		1					1					1																		HF < 1/3	0	0	0	0	0	HF < 1/3	0	0	0	0	0
6. Baa	Vakkaru	13		1								1					1															1/3 < HF < 2/3	0	0	0	0	0	1/3 < HF < 2/3	0	0	0	0	0
6. Baa	Muthaafushi	14		1					1					1																		HF > 2/3	0	0	0	4	4	HF > 2/3	0	0	0	44.4444	44.4444
6. Baa	Eboodhoo	15		1					1					1																		Total	2	0	0	7	9	Total	22.2222	0	0	77.7778	100
6. Baa	Gaaviligili	16		1					1					1																	19. Thaa (23 islands)
6. Baa	Thulaadhoo	17					1					1																	1				2014-2016						2014-2016
6. Baa	Bodufinolhu	18		1					1					1																			Number of islands						% of the atoll sample
6. Baa	Dhunikolhu (Coco Palm)	19					1					1																	1				HF = 0	HF < 1/3	1/3 < HF < 2/3	HF > 2/3	Total		HF = 0	HF < 1/3	1/3 < HF < 2/3	HF > 2/3	Total
6. Baa	Olhugiri	20		1					1					1																	2004-2006	HF = 0	17	0	0	0	17	HF = 0	73.913	0	0	0	73.913
6. Baa	Hitaadhoo	21					1					1																	1			HF < 1/3	0	0	0	0	0	HF < 1/3	0	0	0	0	0
6. Baa	Maamaduvvari	22			1					1									1													1/3 < HF < 2/3	0	0	0	2	2	1/3 < HF < 2/3	0	0	0	8.69565	8.69565
6. Baa	Kanifushi	23			1						1									1												HF > 2/3	0	0	0	4	4	HF > 2/3	0	0	0	17.3913	17.3913
6. Baa	Ufulingili	24		1					1					1																		Total	17	0	0	6	23	Total	73.913	0	0	26.087	100
6. Baa	Kudadhoo	25		1					1					1																	20. Laamu (37 islands)
6. Baa	Miriyandhoo	26		1						1					1																		2014-2016						2014-2016
6. Baa	Hulhudhoo	27		1					1					1																			Number of islands						% of the atoll sample
6. Baa	Maaddoo	28		1						1					1																		HF = 0	HF < 1/3	1/3 < HF < 2/3	HF > 2/3	Total		HF = 0	HF < 1/3	1/3 < HF < 2/3	HF > 2/3	Total
6. Baa	Eydhafushi *	29					1					1																	1		2004-2006	HF = 0	21	2	1	0	24	HF = 0	56.7568	5.40541	2.7027	0	64.8649
6. Baa	Kunfunadhoo (Sonevafushi)	30					1					1																	1			HF < 1/3	1	3	1	0	5	HF < 1/3	2.7027	8.10811	2.7027	0	13.5135
6. Baa	Maalhoss	31				1					1													1								1/3 < HF < 2/3	0	0	2	1	3	1/3 < HF < 2/3	0	0	5.40541	2.7027	8.10811
6. Baa	Hibalhidhoo	32			1					1									1													HF > 2/3	1	0	0	4	5	HF > 2/3	2.7027	0	0	10.8108	13.5135
6. Baa	Daravandhoo	33				1						1													1							Total	23	5	4	5	37	Total	62.1622	13.5135	10.8108	13.5135	100
6. Baa	Horubadhoo (Royal Island)	34					1					1																	1		21. Gaafu Alifu-Dhallu (186 islands)
6. Baa	n.d	35					1					1																	1				2014-2016						2014-2016
6. Baa	Hanifaruhuraa	36		1					1					1																			Number of islands						% of the atoll sample
6. Baa	Aidhoo	38		1					1					1																			HF = 0	HF < 1/3	1/3 < HF < 2/3	HF > 2/3	Total		HF = 0	HF < 1/3	1/3 < HF < 2/3	HF > 2/3	Total
6. Baa	Thiladhoo	49		1					1					1																	2004-2006	HF = 0	151	4	3	6	164	HF = 0	81.1828	2.15054	1.6129	3.22581	88.172
6. Baa	Madhirivaadhoo	50		1					1					1																		HF < 1/3	2	5	0	2	9	HF < 1/3	1.07527	2.68817	0	1.07527	4.83871
6. Baa	Milaidhoo	51		1								1					1															1/3 < HF < 2/3	0	0	1	5	6	1/3 < HF < 2/3	0	0	0.537634	2.68817	3.22581
6. Baa	Kamadhoo	52					1					1																	1			HF > 2/3	0	0	0	7	7	HF > 2/3	0	0	0	3.76344	3.76344
6. Baa	Landaa Giraavaru	53					1					1																	1			Total	153	9	4	20	186	Total	82.2581	4.83871	2.15054	10.7527	100
6. Baa	Undoodhoo	54			1					1									1												22. Gnaviyani (1 island)
6. Baa	Funadhoo	55		1					1					1																			2014-2016						2014-2016
6. Baa	Hulhudhoo	56		1						1					1																		Number of islands						% of the atoll sample
6. Baa	Kihavahhuruvalhi	57			1							1									1												HF = 0	HF < 1/3	1/3 < HF < 2/3	HF > 2/3	Total		HF = 0	HF < 1/3	1/3 < HF < 2/3	HF > 2/3	Total
6. Baa	Kudarikilu	58					1					1																	1		2004-2006	HF = 0	0	0	0	0	0	HF = 0	0	0	0	0	0
6. Baa	Voavah	59		1								1					1															HF < 1/3	0	0	0	0	0	HF < 1/3	0	0	0	0	0
6. Baa	Bathalaa	60		1					1					1																		1/3 < HF < 2/3	0	0	0	0	0	1/3 < HF < 2/3	0	0	0	0	0
7. Kaashidhoo	Kaashidhoo	3				1						1													1							HF > 2/3	0	0	0	1	1	HF > 2/3	0	0	0	100	100
8. Goidhoo	Innafushi	1		1					1					1																		Total	0	0	0	1	1	Total	0	0	0	100	100
9. Gaafaru	Gaafaru	2					1					1																	1		23. Seenu (27 islands)
10. North Kaafu	Olhahali	1					1				1																	1					2014-2016						2014-2016
10. North Kaafu	Akirifushi	2		1								1					1																Number of islands						% of the atoll sample
10. North Kaafu	Eriyadhu	3					1					1																	1				HF = 0	HF < 1/3	1/3 < HF < 2/3	HF > 2/3	Total		HF = 0	HF < 1/3	1/3 < HF < 2/3	HF > 2/3	Total
10. North Kaafu	Makunudhoo	4					1					1																	1		2004-2006	HF = 0	18	1	0	1	20	HF = 0	66.6667	3.7037	0	3.7037	74.0741
10. North Kaafu	Ziyaaraifushi (Summer Island)	5					1					1																	1			HF < 1/3	1	0	0	1	2	HF < 1/3	3.7037	0	0	3.7037	7.40741
10. North Kaafu	Baros	16					1					1																	1			1/3 < HF < 2/3	0	0	0	1	1	1/3 < HF < 2/3	0	0	0	3.7037	3.7037
10. North Kaafu	Giraavaru (Centara Ras Fushi Resort & Spa Maldives)	18					1					1																	1			HF > 2/3	0	0	0	4	4	HF > 2/3	0	0	0	14.8148	14.8148
10. North Kaafu	Thila Fushi	19					1					1																	1			Total	19	1	0	7	27	Total	70.3704	3.7037	0	25.9259	100
10. North Kaafu	Thila fushi	21					1					1																	1
10. North Kaafu	Viligili	23					1					1																	1
10. North Kaafu	Male'	24					1					1																	1		Total Atoll (608 islands)
10. North Kaafu	Funadhoo	25					1					1																	1				2014-2016						Nb	%	Changer in Human Footprint
10. North Kaafu	Hulhule	26					1					1																	1				Number of islands						11	1.80921	Decrease (from S2 to S1, from S3 to S1-2, from S4 to S1-3, etc.)
10. North Kaafu	Dhoonidhoo	27					1					1																	1				HF = 0	HF < 1/3	1/3 < HF < 2/3	HF > 2/3	Total		494	81.25	Stability (no change)
10. North Kaafu	Hulhumale'	28					1					1																	1		2004-2006	HF = 0	318	24	8	24	374		103	16.9408	Increase (from S1 to S2-5, from S2 to S3-5, etc.)
10. North Kaafu	Feydhoo Finolhu	32					1					1																	1			HF < 1/3	5	24	12	9	50		608	100	Total
10. North Kaafu	Vihamanaafushi (Kurumba Village)	33					1					1																	1			1/3 < HF < 2/3	2	1	12	26	41
10. North Kaafu	Aarah	34					1					1																	1			HF > 2/3	2	0	1	140	143
10. North Kaafu	Farukolhufush (Club Med)	35					1					1																	1			Total	327	49	33	199	608
10. North Kaafu	Furanafushi (Full Moon)	36					1					1																	1
10. North Kaafu	Gaagandu	37					1					1																	1				2014-2016
10. North Kaafu	n.d	38					1					1																	1				% of the atoll sample
10. North Kaafu	Kanduoiygiri	39					1					1																	1				HF = 0	HF < 1/3	1/3 < HF < 2/3	HF > 2/3	Total
10. North Kaafu	Kudabados	40				1						1													1						2004-2006	HF = 0	52.3026	3.94737	1.31579	3.94737	61.5132
10. North Kaafu	Bodubandos (Bandos)	41					1					1																	1			HF < 1/3	0.822368	3.94737	1.97368	1.48026	8.22368
10. North Kaafu	Lankanfinolhu (Paradise)	42					1					1																	1			1/3 < HF < 2/3	0.328947	0.164474	1.97368	4.27632	6.74342
10. North Kaafu	Lankanfushi (Hudhuveli)	44					1					1																	1			HF > 2/3	0.328947	0	0.164474	23.0263	23.5197
10. North Kaafu	n.d	46		1						1					1																	Total	53.7829	8.05921	5.42763	32.7303	100
10. North Kaafu	Himmafushi	47					1					1																	1
10. North Kaafu	Thulhaagiri	48					1					1																	1
10. North Kaafu	Girifushi	49					1					1																	1
10. North Kaafu	n.d	50		1						1					1
10. North Kaafu	Thaburudhoo	51		1						1					1
10. North Kaafu	Kanu Huraa (Tari)	52					1					1																	1
10. North Kaafu	Vabboahura	53		1								1					1
10. North Kaafu	n.d	54			1					1									1
10. North Kaafu	Kudahuraa	56					1					1																	1
10. North Kaafu	Diffushi	70					1					1																	1
10. North Kaafu	Meerufenfushi	71					1					1																	1
10. North Kaafu	Kagi	75				1					1													1
11. Thoddoo Island	Thoddoo	1					1					1																	1
12. Rasdhoo	Kuramathi	1					1					1																	1
12. Rasdhoo	Rasdhoo *	2					1					1																	1
12. Rasdhoo	Madivaru	3			1					1									1
12. Rasdhoo	n.d.	4		1					1					1
12. Rasdhoo	n.d.	5					1					1																	1
12. Rasdhoo	Veligandu	6					1					1																	1
13. Alifu	Gaathafushi	9			1					1									1
13. Alifu	Fesdhoo	10					1					1																	1
13. Alifu	Athurugau	13					1					1																	1
13. Alifu	Heenfaru	15				1				1													1
13. Alifu	Mahibadhoo *	56					1					1																	1
13. Alifu	Kunburudhoo	57					1					1																	1
13. Alifu	Omadhoo	58					1					1																	1
13. Alifu	Hanghghaameedhoo	59					1					1																	1
13. Alifu	Dhiggiri	60		1					1					1
13. Alifu	Alikoirah	62		1					1					1
13. Alifu	Mushimasgali	63				1						1													1
13. Alifu	Kandholhudhoo	67				1						1													1
13. Alifu	Ellaidhoo	68					1					1																	1
13. Alifu	Halaveli	69				1						1													1
13. Alifu	Bathala	70					1					1																	1
13. Alifu	Maayafushi	71					1					1																	1
13. Alifu	Velidhoo	73					1					1																	1
13. Alifu	Ukulhas	74					1					1																	1
14. South Kaafu	Velassaru	1					1					1																	1
14. South Kaafu	Fihalhohi	6					1					1																	1
14. South Kaafu	Ehuruh Huraa	8			1					1									1
14. South Kaafu	Olhuveli	10					1					1																	1
14. South Kaafu	Bodufinolhu	12					1					1																	1
14. South Kaafu	Kudafinolhu	13		1					1					1
14. South Kaafu	Maadhoo	15				1						1													1
14. South Kaafu	Lhosfushi	16		1					1					1
14. South Kaafu	Guraidhoo	17					1					1																	1
14. South Kaafu	Kandoomafushi	18					1					1																	1
14. South Kaafu	Viligilivaru	20					1					1																	1
14. South Kaafu	Makunufushi	21					1					1																	1
14. South Kaafu	Biyaadhoo	22					1					1																	1
14. South Kaafu	Maafushi	23					1					1																	1
14. South Kaafu	Boduhuraa	25					1					1																	1
14. South Kaafu	Dhigufinolhu	27					1					1																	1
14. South Kaafu	Veliganduhuraa	28					1					1																	1
14. South Kaafu	Gulhiggaathuhuraa	29					1					1																	1
14. South Kaafu	n.d	31					1					1																	1
14. South Kaafu	Gulhi	32					1					1																	1
14. South Kaafu	Kudagulhi	33					1					1																	1
14. South Kaafu	Eboodhoo	34					1					1																	1
14. South Kaafu	Eboodhoofinolhu	35					1					1																	1
14. South Kaafu	Vaadhoo	36					1					1																	1
15. Vaavu	Keyodhoo	13					1					1																	1
15. Vaavu	Felidhoo *	14					1					1																	1
15. Vaavu	Thinadhoo	15			1					1									1
15. Vaavu	Hulhidhoo	16		1					1					1
15. Vaavu	Aarah	17			1							1									1
15. Vaavu	Alimathaa	18					1					1																	1
15. Vaavu	Dhiggiri	19					1					1																	1
16. Faafu	Himithi	1				1					1													1
16. Faafu	Minimasgali	2		1					1					1
16. Faafu	Jinnathugau	11		1					1					1
16. Faafu	Filitheyo	12					1					1																	1
16. Faafu	Maafushi	14				1						1													1
16. Faafu	Dhiguvarufinolhu	15		1					1					1
16. Faafu	Fieeali	17					1					1																	1
16. Faafu	Vilingilvarufinolhu	18		1					1					1
17. Meemu	Kurali	3		1					1					1
17. Meemu	Kuradhigandu	7		1					1					1
17. Meemu	Dhiththudi	8			1					1									1
17. Meemu	Kolhuvaariyaafushi	9				1						1													1
17. Meemu	Haafushi	12		1							1					1
17. Meemu	Fenfuraaveli	13		1					1					1
17. Meemu	Maahuraa	14		1					1					1
17. Meemu	Maausfushi	15		1						1					1
17. Meemu	Kudausfushi	16		1					1					1
17. Meemu	Dhekunuboduveli	17		1					1					1
17. Meemu	Gasveli	18		1					1					1
17. Meemu	Kekuraalhuveli	19		1					1					1
17. Meemu	Hakuraahuraa	21					1					1																	1
17. Meemu	n.d.	22		1					1					1
17. Meemu	n.d.	23		1						1					1
17. Meemu	n.d.	24		1					1					1
17. Meemu	Medhufushi	25					1					1																	1
17. Meemu	Naalaafushi	26					1					1																	1
17. Meemu	Maalhuveli	28		1					1					1
17. Meemu	Muli	29					1					1																	1
17. Meemu	Boahuraa	30		1					1					1
17. Meemu	Boli Mulah	31				1					1													1
18. Dhaalu	Maagau	2		1								1					1
18. Dhaalu	Ribudhoo	3					1					1																	1
18. Dhaalu	Dhoores	4		1								1					1
18. Dhaalu	Vommuli	5		1								1					1
18. Dhaalu	Velavaru	42					1					1																	1
18. Dhaalu	Meedhoo	45					1					1																	1
18. Dhaalu	Meedhuffushi	46					1					1																	1
18. Dhaalu	n.d	47		1					1					1
18. Dhaalu	n.d	48		1					1					1
19. Thaa	Thimarafushi	32					1					1																	1
19. Thaa	Hiriyanfushi	33				1						1													1
19. Thaa	Usfushi	34		1					1					1
19. Thaa	Gaadhiffushi	35					1					1																	1
19. Thaa	Hulhiyanfushi	36		1					1					1
19. Thaa	Kolhufushi	37		1					1					1
19. Thaa	Ekuruffushi	38		1					1					1
19. Thaa	Bodurehaa	39		1					1					1
19. Thaa	Fenmeerufushi	40		1					1					1
19. Thaa	Olhudhiyafushi	41		1					1					1
19. Thaa	Kaaddoo	42		1					1					1
19. Thaa	n.d	43		1					1					1
19. Thaa	Kudakaaddoo	44		1					1					1
19. Thaa	Hathifushi	45		1					1					1
19. Thaa	Bodufinolhu	52		1					1					1
19. Thaa	Guraidhoo	53					1					1																	1
19. Thaa	Dhiyamigili	54				1						1													1
19. Thaa	Ufuriyaa	58		1					1					1
19. Thaa	Kalhufahalafushi	60		1					1					1
19. Thaa	n.d	61		1					1					1
19. Thaa	Dhonanfushi	62		1					1					1
19. Thaa	Hodelifushi	63		1					1					1
19. Thaa	Vilufushi	64					1					1																	1
20. Laamu	Hanhushi	4		1					1					1
20. Laamu	Kashidhoo	5		1					1					1
20. Laamu	Guraidhoo	6			1				1									1
20. Laamu	Maavah	7					1					1																	1
20. Laamu	Bodumaabulhali	8			1					1									1
20. Laamu	Kudamaabulhali	9			1					1									1
20. Laamu	Kalhurahaa	10		1					1					1
20. Laamu	Enberahaa	11		1					1					1
20. Laamu	Haiythoshi	12		1					1					1
20. Laamu	Gaadhoo	45				1					1													1
20. Laamu	Fonadhoo *	48					1					1																	1
20. Laamu	Boduhuraa	49		1					1					1
20. Laamu	Kahdhoo	50					1					1																	1
20. Laamu	Gamu (previously Maandhoo-Gan-Bodufinolhu)	51				1						1													1
20. Laamu	Bodufinolhu	52		1					1					1
20. Laamu	Gasgandufinolhu	53		1					1					1
20. Laamu	Mahakanfushi	54		1							1					1
20. Laamu	Baresdhoo	55			1					1									1
20. Laamu	Uvadhevifushi	56		1					1					1
20. Laamu	Kalhaidhoo	57					1		1																	1
20. Laamu	Bokaiyfushi	58		1						1					1
20. Laamu	Mundoo	59			1						1									1
20. Laamu	Maabaidhoo	60				1					1													1
20. Laamu	Kanuhuraa	61		1					1					1
20. Laamu	Fushi	62		1					1					1
20. Laamu	Kandaru	63		1						1					1
20. Laamu	Bileiytheyrahaa	64		1					1					1
20. Laamu	Hikandhirahaa	65		1					1					1
20. Laamu	Holhurahaa	66		1					1					1
20. Laamu	Fenboahuraa	67		1					1					1
20. Laamu	Kudarah	68		1					1					1
20. Laamu	Medhufinolhu	69		1					1					1
20. Laamu	Dhonberahaa	70		1					1					1
20. Laamu	Thunburi	71		1					1					1
20. Laamu	Hulhiyandhoo	72		1					1					1
20. Laamu	Dhabidhoo	74					1					1																	1
20. Laamu	Fonagaadhoo	81		1					1					1
21. Gaafu Alifu-Dhallu	Kaduviligili	1		1					1					1
21. Gaafu Alifu-Dhallu	Melaimu	2		1					1					1
21. Gaafu Alifu-Dhallu	Maarandhoo	3		1							1					1
21. Gaafu Alifu-Dhallu	Kalhehuttaa	5		1					1					1
21. Gaafu Alifu-Dhallu	Hagrandhoo	6		1					1					1
21. Gaafu Alifu-Dhallu	Maagihuttaa	7		1					1					1
21. Gaafu Alifu-Dhallu	Baberahutta	8		1					1					1
21. Gaafu Alifu-Dhallu	Kodagehuttaa	9		1					1					1
21. Gaafu Alifu-Dhallu	Kolamaafushi-Kolaa	10					1					1																	1
21. Gaafu Alifu-Dhallu	Lhossaa	12		1					1					1
21. Gaafu Alifu-Dhallu	Maakanaarataa	13		1					1					1
21. Gaafu Alifu-Dhallu	Beyruumaaddoo	14		1					1					1
21. Gaafu Alifu-Dhallu	Meradhoo	21		1								1					1
21. Gaafu Alifu-Dhallu	Dhevvamaagala	22		1					1					1
21. Gaafu Alifu-Dhallu	Minimessaa	23		1					1					1
21. Gaafu Alifu-Dhallu	Havoddaa	24		1								1					1
21. Gaafu Alifu-Dhallu	Thinadhoo * (including Thinadhoomaahuttaa)	25					1					1																	1
21. Gaafu Alifu-Dhallu	Hagedhoo	27		1								1					1
21. Gaafu Alifu-Dhallu	Havodigalaa	28			1					1									1
21. Gaafu Alifu-Dhallu	Funamauddoo	29		1					1					1
21. Gaafu Alifu-Dhallu	Kafenaa	30			1					1									1
21. Gaafu Alifu-Dhallu	Gosi	32		1					1					1
21. Gaafu Alifu-Dhallu	Maagodirehaa	33		1					1					1
21. Gaafu Alifu-Dhallu	Kudherataa	34		1					1					1
21. Gaafu Alifu-Dhallu	Rahadhoo	35			1				1									1
21. Gaafu Alifu-Dhallu	Baulhageella	36		1					1					1
21. Gaafu Alifu-Dhallu	Kaadedhdhoo	37				1					1													1
21. Gaafu Alifu-Dhallu	Mallaarehaa	38		1					1					1
21. Gaafu Alifu-Dhallu	Madaveli	39					1					1																	1
21. Gaafu Alifu-Dhallu	Konottaa	40			1							1									1
21. Gaafu Alifu-Dhallu	n.d.	41		1					1					1
21. Gaafu Alifu-Dhallu	n.d.	42		1					1					1
21. Gaafu Alifu-Dhallu	Dhinmanaa	43		1					1					1
21. Gaafu Alifu-Dhallu	Kannigalla	44		1					1					1
21. Gaafu Alifu-Dhallu	Hoadedhdhoo	45				1						1													1
21. Gaafu Alifu-Dhallu	n.d.	46		1					1					1
21. Gaafu Alifu-Dhallu	Kadevaarehaa	47		1					1					1
21. Gaafu Alifu-Dhallu	Dhigurehaa	48		1					1					1
21. Gaafu Alifu-Dhallu	Kodedhoo	49		1					1					1
21. Gaafu Alifu-Dhallu	n.d	50		1					1					1
21. Gaafu Alifu-Dhallu	n.d.	51		1					1					1
21. Gaafu Alifu-Dhallu	Mathikeranahuttaa	52		1					1					1
21. Gaafu Alifu-Dhallu	n.d	53		1					1					1
21. Gaafu Alifu-Dhallu	n.d.	54		1					1					1
21. Gaafu Alifu-Dhallu	Kaashihulhudhoo	55			1					1									1
21. Gaafu Alifu-Dhallu	n.d.	56		1					1					1
21. Gaafu Alifu-Dhallu	n.d	57		1					1					1
21. Gaafu Alifu-Dhallu	Keramihthaa	58		1					1					1
21. Gaafu Alifu-Dhallu	Kudhelifadhoo	59		1					1					1
21. Gaafu Alifu-Dhallu	Bodurehaa	60		1					1					1
21. Gaafu Alifu-Dhallu	Dekaanbaa	61		1					1					1
21. Gaafu Alifu-Dhallu	n.d.	62		1					1					1
21. Gaafu Alifu-Dhallu	n.d	63		1					1					1
21. Gaafu Alifu-Dhallu	n.d.	64		1					1					1
21. Gaafu Alifu-Dhallu	Thinehuttaa	65		1					1					1
21. Gaafu Alifu-Dhallu	Kalhefalaa	66		1					1					1
21. Gaafu Alifu-Dhallu	Olhimutaa	67		1					1					1
21. Gaafu Alifu-Dhallu	Keyhuvadhoo	68		1					1					1
21. Gaafu Alifu-Dhallu	Kalhuhuttaa	69		1					1					1
21. Gaafu Alifu-Dhallu	n.d	70		1					1					1
21. Gaafu Alifu-Dhallu	Olhurataa	71		1					1					1
21. Gaafu Alifu-Dhallu	Mathaidhoo-Dhatemulaidhoo	72		1					1					1
21. Gaafu Alifu-Dhallu	n.d	73		1					1					1
21. Gaafu Alifu-Dhallu	n.d.	74		1					1					1
21. Gaafu Alifu-Dhallu	Fatefandhoo	75		1					1					1
21. Gaafu Alifu-Dhallu	Kudhemathaidhuvaa	76		1					1					1
21. Gaafu Alifu-Dhallu	Mathaidhoo	77		1					1					1
21. Gaafu Alifu-Dhallu	Dhiyanigillaa	78		1					1					1
21. Gaafu Alifu-Dhallu	Hevaahulhudhoo	79		1					1					1
21. Gaafu Alifu-Dhallu	Hakandhoo	80		1					1					1
21. Gaafu Alifu-Dhallu	Kalhehigii	81		1					1					1
21. Gaafu Alifu-Dhallu	n.d.	82		1					1					1
21. Gaafu Alifu-Dhallu	n.d.	83		1					1					1
21. Gaafu Alifu-Dhallu	n.d.	84		1					1					1
21. Gaafu Alifu-Dhallu	Nadallaa	85				1						1													1
21. Gaafu Alifu-Dhallu	n.d.	86		1					1					1
21. Gaafu Alifu-Dhallu	n.d.	87		1					1					1
21. Gaafu Alifu-Dhallu	n.d.	88		1					1					1
21. Gaafu Alifu-Dhallu	Ehivakaa	89		1					1					1
21. Gaafu Alifu-Dhallu	n.d	90		1					1					1
21. Gaafu Alifu-Dhallu	n.d	91		1					1					1
21. Gaafu Alifu-Dhallu	n.d	92		1					1					1
21. Gaafu Alifu-Dhallu	Maaehivakaa	93		1					1					1
21. Gaafu Alifu-Dhallu	n.d	94		1					1					1
21. Gaafu Alifu-Dhallu	n.d	95		1					1					1
21. Gaafu Alifu-Dhallu	n.d	96		1					1					1
21. Gaafu Alifu-Dhallu	n.d	97		1					1					1
21. Gaafu Alifu-Dhallu	Badefodiyaa	98		1					1					1
21. Gaafu Alifu-Dhallu	Kanandhoo	99		1					1					1
21. Gaafu Alifu-Dhallu	Meregihutaa	100		1					1					1
21. Gaafu Alifu-Dhallu	n.d	101		1					1					1
21. Gaafu Alifu-Dhallu	n.d	102		1					1					1
21. Gaafu Alifu-Dhallu	n.d	103		1							1					1
21. Gaafu Alifu-Dhallu	n.d	104		1					1					1
21. Gaafu Alifu-Dhallu	n.d.	105		1					1					1
21. Gaafu Alifu-Dhallu	Fenevenehuttaa	106		1					1					1
21. Gaafu Alifu-Dhallu	Meehunthibenehuttaa	107		1					1					1
21. Gaafu Alifu-Dhallu	Keredhdhoo	108		1					1					1
21. Gaafu Alifu-Dhallu	n.d.	109		1					1					1
21. Gaafu Alifu-Dhallu	Rathafandhoo	110					1					1																	1
21. Gaafu Alifu-Dhallu	Derukerehaa	111		1					1					1
21. Gaafu Alifu-Dhallu	n.d.	112		1					1					1
21. Gaafu Alifu-Dhallu	n.d.	113		1					1					1
21. Gaafu Alifu-Dhallu	n.d.	114		1					1					1
21. Gaafu Alifu-Dhallu	Meyragillaa	115		1					1					1
21. Gaafu Alifu-Dhallu	n.d	116		1					1					1
21. Gaafu Alifu-Dhallu	n.d	117		1					1					1
21. Gaafu Alifu-Dhallu	n.d	118		1					1					1
21. Gaafu Alifu-Dhallu	n.d.	119		1					1					1
21. Gaafu Alifu-Dhallu	n.d.	120		1					1					1
21. Gaafu Alifu-Dhallu	n.d.	121		1					1					1
21. Gaafu Alifu-Dhallu	n.d.	122		1					1					1
21. Gaafu Alifu-Dhallu	n.d	123		1					1					1
21. Gaafu Alifu-Dhallu	n.d.	124		1					1					1
21. Gaafu Alifu-Dhallu	Kaalhahuttaa	125		1					1					1
21. Gaafu Alifu-Dhallu	Fiyoari	126				1						1													1
21. Gaafu Alifu-Dhallu	Dhigulaabadhoo	127		1					1					1
21. Gaafu Alifu-Dhallu	n.d	128		1					1					1
21. Gaafu Alifu-Dhallu	n.d	129		1					1					1
21. Gaafu Alifu-Dhallu	n.d	130		1					1					1
21. Gaafu Alifu-Dhallu	n.d	131		1					1					1
21. Gaafu Alifu-Dhallu	n.d	132		1					1					1
21. Gaafu Alifu-Dhallu	Fares-Maathoda	133					1					1																	1
21. Gaafu Alifu-Dhallu	Kalhaidhoo	134		1					1					1
21. Gaafu Alifu-Dhallu	Kodghutigalla	135		1					1					1
21. Gaafu Alifu-Dhallu	n.d	136		1					1					1
21. Gaafu Alifu-Dhallu	n.d	137		1					1					1
21. Gaafu Alifu-Dhallu	Dhoonirehaa	138		1					1					1
21. Gaafu Alifu-Dhallu	n.d	139		1					1					1
21. Gaafu Alifu-Dhallu	n.d	140		1					1					1
21. Gaafu Alifu-Dhallu	Maarehaa	141		1					1					1
21. Gaafu Alifu-Dhallu	n.d	142		1					1					1
21. Gaafu Alifu-Dhallu	Kadahalagalaa	143			1					1									1
21. Gaafu Alifu-Dhallu	n.d.	144		1					1					1
21. Gaafu Alifu-Dhallu	Farukolhuhuttaa	145		1					1					1
21. Gaafu Alifu-Dhallu	Veraaviligillaa	167		1					1					1
21. Gaafu Alifu-Dhallu	Maavedhdhoo	169		1					1					1
21. Gaafu Alifu-Dhallu	n.d	171		1					1					1
21. Gaafu Alifu-Dhallu	n.d	172		1					1					1
21. Gaafu Alifu-Dhallu	n.d	173		1					1					1
21. Gaafu Alifu-Dhallu	n.d	174		1					1					1
21. Gaafu Alifu-Dhallu	n.d	175		1					1					1
21. Gaafu Alifu-Dhallu	n.d	176		1					1					1
21. Gaafu Alifu-Dhallu	n.d.	177		1						1					1
21. Gaafu Alifu-Dhallu	Bakeththaa	178		1					1					1
21. Gaafu Alifu-Dhallu	Maavaarulaa	179			1							1									1
21. Gaafu Alifu-Dhallu	Kaduhulhudhoo	180					1					1																	1
21. Gaafu Alifu-Dhallu	n.d.	182		1					1					1
21. Gaafu Alifu-Dhallu	Maththurehaa	183		1					1					1
21. Gaafu Alifu-Dhallu	n.d.	184		1					1					1
21. Gaafu Alifu-Dhallu	n.d.	185		1					1					1
21. Gaafu Alifu-Dhallu	n.d.	186		1					1					1
21. Gaafu Alifu-Dhallu	Maafehelaa	187		1					1					1
21. Gaafu Alifu-Dhallu	Innarehaa	188		1					1					1
21. Gaafu Alifu-Dhallu	n.d.	189		1					1					1
21. Gaafu Alifu-Dhallu	n.d.	190		1					1					1
21. Gaafu Alifu-Dhallu	n.d.	191		1					1					1
21. Gaafu Alifu-Dhallu	n.d.	192		1					1					1
21. Gaafu Alifu-Dhallu	n.d.	193		1					1					1
21. Gaafu Alifu-Dhallu	n.d.	194		1					1					1
21. Gaafu Alifu-Dhallu	n.d.	195		1					1					1
21. Gaafu Alifu-Dhallu	n.d.	196		1					1					1
21. Gaafu Alifu-Dhallu	Gemanafushi	197				1						1													1
21. Gaafu Alifu-Dhallu	Araigaiththaa	198		1					1					1
21. Gaafu Alifu-Dhallu	Maarehaa	199		1					1					1
21. Gaafu Alifu-Dhallu	Medhuhuttaa	200		1					1					1
21. Gaafu Alifu-Dhallu	Dhiyadhoo	201			1				1									1
21. Gaafu Alifu-Dhallu	Kodey	202			1					1									1
21. Gaafu Alifu-Dhallu	Kodeymatheelaabadhoo	203		1					1					1
21. Gaafu Alifu-Dhallu	Hadahaa	204		1								1					1
21. Gaafu Alifu-Dhallu	Kondeyviligili	205		1						1					1
21. Gaafu Alifu-Dhallu	Baavanadhoo	206		1					1					1
21. Gaafu Alifu-Dhallu	Galamadhoo	207		1					1					1
21. Gaafu Alifu-Dhallu	Dhigudhoo	208		1					1					1
21. Gaafu Alifu-Dhallu	Funadhoo	210		1					1					1
21. Gaafu Alifu-Dhallu	Funadhooviligillaa	211		1					1					1
21. Gaafu Alifu-Dhallu	Mahadhdhoo	212		1						1					1
21. Gaafu Alifu-Dhallu	Munandhoo	213		1					1					1
21. Gaafu Alifu-Dhallu	Vodamulaa	214		1						1					1
21. Gaafu Alifu-Dhallu	Dhaandhoo	215					1					1																	1
21. Gaafu Alifu-Dhallu	Nilandhoo	217				1						1													1
21. Gaafu Alifu-Dhallu	Kuredhdhoo	220		1					1					1
21. Gaafu Alifu-Dhallu	Falhumaafushi	221		1								1					1
21. Gaafu Alifu-Dhallu	Kodufuttaa	222		1							1					1
21. Gaafu Alifu-Dhallu	Dhigurah	223		1								1					1
21. Gaafu Alifu-Dhallu	Hulhimendhoo	224		1					1					1
22. Gnaviyani	Foammulah *	1					1					1																	1
23. Seenu	Hithadhoo * (including Aboohuraaa and Gaukendi)	1					1					1																	1
23. Seenu	Kaohera	2		1					1					1
23. Seenu	n.d.	3		1					1					1
23. Seenu	Maahera	4		1					1					1
23. Seenu	n.d.	5			1				1									1
23. Seenu	n.d.	6		1					1					1
23. Seenu	Maradhoofeydhoo (including Hankede islet and Maradhoo)	7_8					1					1																	1
23. Seenu	Boduhajaraa	9		1					1					1
23. Seenu	Savaaheli	10		1					1					1
23. Seenu	Feydhoo	11					1					1																	1
23. Seenu	Dhigihera	12		1					1					1
23. Seenu	Gan	13					1					1																	1
23. Seenu	Madihera	14		1					1					1
23. Seenu	n.d	15		1					1					1
23. Seenu	Viligili	16			1							1									1
23. Seenu	Mulikede	17		1					1					1
23. Seenu	Geskaluaheraa	18		1					1					1
23. Seenu	Heretere	19		1								1					1
23. Seenu	Meedhoo-Hulhudhoo °°°	19				1						1													1
23. Seenu	Kedevaahera	19		1					1					1
23. Seenu	n.d.	20		1					1					1
23. Seenu	Hikahera	21		1					1					1
23. Seenu	Boduheragandu	22		1					1					1
23. Seenu	Kandu Huraa	23		1					1					1
23. Seenu	n.d.	24		1					1					1
23. Seenu	n.d.	25		1					1					1
23. Seenu	n.d	26		1						1					1
											TOTAL			318	24	8	24	5	24	12	9	2	1	12	26	2	0	1	140	608

## Sheet: SI2_Coast. Modif.-A
Change in coastal developments and infrastructures
Atoll	Island	Island number	COASTAL MODIFICATIONS
			Land reclamation		Proper harbour		Wharf
			2004-2006	2014-2016	2004-2006	2014-2016	2004-2006	2014-2016
1. Ihavandhippolhu	Govvaafushi	4									Change in coastal development and infrastructures
1. Ihavandhippolhu	Medhafushi	5						1
1. Ihavandhippolhu	Maafinolhu	7
1. Ihavandhippolhu	Manafaru	8				1						Nb of islands		% (in proportion to the number of islands per atoll)		Rate of change in the number of equipped islands (+ X%), in proportion to the number of islands per atoll	Rate of change in the % of equipped islands (+ X%), in proportion to the number of islands per atoll
1. Ihavandhippolhu	Velifinolhu	9
1. Ihavandhippolhu	Kudafinolhu	10										2004-2006	2014-2016	2004-2006	2014-2016
1. Ihavandhippolhu	Huvarafushi	11	1	1	1	1					Ihavandhippolhu
1. Ihavandhippolhu	Ugulifinolhu	12									Land reclamation	2	5	11.1111	27.7778	150	16.6667
1. Ihavandhippolhu	Huvahandhoo	13					1				Proper harbour	2	5	11.1111	27.7778	150	16.6667
1. Ihavandhippolhu	Ihavandhoo	14	1	1	1	1					Wharf	3	2	16.6667	11.1111	-33.3333	-5.55556
1. Ihavandhippolhu	Gallandhoo	15									Total atoll sample	18
1. Ihavandhippolhu	Mulhadhoo	16		1			1	1			Haa Alifu-Noonu
1. Ihavandhippolhu	Gaamathikulhudhoo	17									Land reclamation	8	24	13.7931	41.3793	200	27.5862
1. Ihavandhippolhu	Berimmadhoo	18									Proper harbour	7	24	12.069	41.3793	242.857	29.3103
1. Ihavandhippolhu	Madulu	19									Wharf	12	15	20.6897	25.8621	25	5.17241
1. Ihavandhippolhu	Uligamu	20		1		1	1				Total atoll sample	58
1. Ihavandhippolhu	Thuraakunu	21		1		1					Maamakunudhoo
1. Ihavandhippolhu	Vagaaru	22									Land reclamation	0	1	0	50	100	50
2. Haa Alifu-Noonu	Maarandhoo	1		1		1	1				Proper harbour	1	1	50	50	0	0
2. Haa Alifu-Noonu	Faridhoo	2									Wharf	0	0	0	0	100	0
2. Haa Alifu-Noonu	Hodaidhoo	3						1			Total atoll sample	2
2. Haa Alifu-Noonu	Ruffushi	4									Raa
2. Haa Alifu-Noonu	Finey	5		1		1	1	1			Land reclamation	6	14	12.5	29.1667	133.333	16.6667
2. Haa Alifu-Noonu	Naivaadhoo	6		1		1					Proper harbour	6	13	12.5	27.0833	116.667	14.5833
2. Haa Alifu-Noonu	Theefaridhoo	7	1	1	1	1					Wharf	3	7	6.25	14.5833	133.333	8.33333
2. Haa Alifu-Noonu	Hirimaradhoo	8				1					Total atoll sample	48
2. Haa Alifu-Noonu	Nellaidhoo	9		1		1		1			Lhaviyani
2. Haa Alifu-Noonu	Kanamana	10									Land reclamation	5	9	19.2308	34.6154	80	15.3846
2. Haa Alifu-Noonu	Hirinaidhoo	11									Proper harbour	5	6	19.2308	23.0769	20	3.84615
2. Haa Alifu-Noonu	Kudanaagoashi	13						1			Wharf	4	6	15.3846	23.0769	50	7.69231
2. Haa Alifu-Noonu	Muiri	14									Total atoll sample	26
2. Haa Alifu-Noonu	Kudamuraidhoo	15									Baa
2. Haa Alifu-Noonu	Kattalafushi	16									Land reclamation	8	10	18.1818	22.7273	25	4.54545
2. Haa Alifu-Noonu	Vaikaradhoo	17	1	1	1	1					Proper harbour	7	9	15.9091	20.4545	28.5714	4.54545
2. Haa Alifu-Noonu	Neykurendhoo	18		1		1					Wharf	5	11	11.3636	25	120	13.6364
2. Haa Alifu-Noonu	Valkaramuraidhoo	19					1	1			Total atoll sample	44
2. Haa Alifu-Noonu	Kakai-ariyadhoo	20									Kaashidhoo
2. Haa Alifu-Noonu	Kanditeem	21-22	1	1	1	1					Land reclamation	1	1	100	100	0	0
2. Haa Alifu-Noonu	Goidhoo	23		1		1	1				Proper harbour	1	1	100	100	0	0
2. Haa Alifu-Noonu	Fushifarurah	24									Wharf	0	0	0	0	0	0
2. Haa Alifu-Noonu	Dhekenanfaru	42									Total atoll sample	1
2. Haa Alifu-Noonu	Kuramaadhoo	43									Goidhoo
2. Haa Alifu-Noonu	Dhonaerikadoodhoo	64									Land reclamation	0	0	0	0	/	0
2. Haa Alifu-Noonu	Karimma	65									Proper harbour	0	0	0	0	/	0
2. Haa Alifu-Noonu	n.d.	66									Wharf	0	0	0	0	0	0
2. Haa Alifu-Noonu	Maafaru	85	1	1		1					Total atoll sample	1
2. Haa Alifu-Noonu	Huvadhumaavattaru	86									Gaafaru
2. Haa Alifu-Noonu	Farumuli	89									Land reclamation	1	1	100	100	0	0
2. Haa Alifu-Noonu	Kadimmahuraa	90									Proper harbour	1	1	100	100	0	0
2. Haa Alifu-Noonu	Landhoo	91						1			Wharf	0	0	0	0	0	0
2. Haa Alifu-Noonu	Maalhendhoo	96	1	1	1	1					Total atoll sample	1
2. Haa Alifu-Noonu	Feydhoo	129		1		1					North Kaafu
2. Haa Alifu-Noonu	Noomaraa	130		1		1					Land reclamation	28	30	70	75	7.14286	5
2. Haa Alifu-Noonu	Neyo	131									Proper harbour	20	21	50	52.5	5	2.5
2. Haa Alifu-Noonu	Maavaidhoo	132									Wharf	14	15	35	37.5	7.14286	2.5
2. Haa Alifu-Noonu	Kumundhoo	133		1		1					Total atoll sample	40
2. Haa Alifu-Noonu	Keylakuna	134									Thoddoo
2. Haa Alifu-Noonu	Kulhudhuffushi *	135	1	1	1	1					Land reclamation	1	1	100	100	0	0
2. Haa Alifu-Noonu	Nolhivaramu	136		1		1					Proper harbour	1	1	100	100	0	0
2. Haa Alifu-Noonu	Kuburudhoo	137									Wharf	0	0	0	0	0	0
2. Haa Alifu-Noonu	Kuribi	138		1		1					Total atoll sample	1
2. Haa Alifu-Noonu	Huraa = Kuredhigadu	139									Rasdhoo
2. Haa Alifu-Noonu	Nolhivaranfaru	140					1	1			Land reclamation	2	2	33.3333	33.3333	0	0
2. Haa Alifu-Noonu	Hanimaadhoo	141	1	1	1	1	1	1			Proper harbour	1	2	16.6667	33.3333	100	16.6667
2. Haa Alifu-Noonu	Hodaafushi	142						1			Wharf	3	2	50	33.3333	-33.3333	-16.6667
2. Haa Alifu-Noonu	Maafahi	144					1	1			Total atoll sample	6
2. Haa Alifu-Noonu	Muraidhoo	145		1		1					Alifu
2. Haa Alifu-Noonu	Alidhoo	146					1	1			Land reclamation	7	8	38.8889	44.4444	14.2857	5.55556
2. Haa Alifu-Noonu	Vashafaru	149		1		1	1	1			Proper harbour	5	6	27.7778	33.3333	20	5.55556
2. Haa Alifu-Noonu	Beenaafushi	150									Wharf	9	8	50	44.4444	-11.1111	-5.55556
2. Haa Alifu-Noonu	Naridhoo	152									Total atoll sample	18
2. Haa Alifu-Noonu	Dhidhdhoo *	153	1	1	1	1	1	1			South Kaafu
2. Haa Alifu-Noonu	Utheemu	154		1		1					Land reclamation	13	16	54.1667	66.6667	23.0769	12.5
2. Haa Alifu-Noonu	Dhonakulhi	157		1			1	1			Proper harbour	7	10	29.1667	41.6667	42.8571	12.5
2. Haa Alifu-Noonu	Mulidhoo	158									Wharf	13	11	54.1667	45.8333	-15.3846	-8.33333
2. Haa Alifu-Noonu	Thakandhoo	159		1		1	1	1			Total atoll sample	24
3. Maamakunudhoo	Innafushi	1									Vaavu
3. Maamakunudhoo	Makunudhoo	4		1	1	1					Land reclamation	3	5	42.8571	71.4286	66.6667	28.5714
4. Raa	Kadoogadu	3									Proper harbour	1	3	14.2857	42.8571	200	28.5714
4. Raa	Veyvah	4									Wharf	4	3	57.1429	42.8571	-25	-14.2857
4. Raa	Fuggiri	6									Total atoll sample	7
4. Raa	Uthurumaafaru	7									Faafu
4. Raa	Maamigli	8						1			Land reclamation	2	3	25	37.5	50	12.5
4. Raa	Vaffushi	9									Proper harbour	1	2	12.5	25	100	12.5
4. Raa	Kurehdhoo	10						1			Wharf	3	3	37.5	37.5	0	0
4. Raa	Goiymaru	11									Total atoll sample	8
4. Raa	Vaffushihuraa	13									Meemu
4. Raa	Badaveri	15									Land reclamation	3	5	13.6364	22.7273	66.6667	9.09091
4. Raa	Kandholhudhoo	16	1	1	1	1					Proper harbour	2	4	9.09091	18.1818	100	9.09091
4. Raa	Giraavaru	20									Wharf	6	6	27.2727	27.2727	0	0
4. Raa	Lhaabugali	24									Total atoll sample	22
4. Raa	Guboshi	25									Dhaalu
4. Raa	Filaidhoo (Mahidhoo)	26									Land reclamation	3	6	33.3333	66.6667	100	33.3333
4. Raa	Bodufarufinolhu	27									Proper harbour	1	2	11.1111	22.2222	100	11.1111
4. Raa	Kothaifaru	28									Wharf	4	5	44.4444	55.5556	25	11.1111
4. Raa	Maashigiri	29									Total atoll sample	9
4. Raa	Kottafaru (Kuroshigiri)	30									Thaa
4. Raa	Fasmendhoo	31									Land reclamation	4	6	17.3913	26.087	50	8.69565
4. Raa	Wakkaru (Filaidhoo)	32						1			Proper harbour	4	5	17.3913	21.7391	25	4.34783
4. Raa	Maduvvari	33	1	1	1	1					Wharf	2	0	8.69565	0	-100	-8.69565
4. Raa	Dhigali	35						1			Total atoll sample	23
4. Raa	Lhohi	37									Laamu
4. Raa	Kukulhudhoo	38									Land reclamation	8	10	21.6216	27.027	25	5.40541
4. Raa	Meedhoo	39	1	1	1	1					Proper harbour	7	9	18.9189	24.3243	28.5714	5.40541
4. Raa	Aarah	40						1			Wharf	2	3	5.40541	8.10811	50	2.7027
4. Raa	Kudathulhaadhoo	42									Total atoll sample	37
4. Raa	Huruvalhi	46									Gaafu Alifu-Dhaalu
4. Raa	Dheburidheythereyvaadhoo	47									Land reclamation	10	19	5.37634	10.2151	90	4.83871
4. Raa	Kinolhas	48		1		1					Proper harbour	10	16	5.37634	8.60215	60	3.22581
4. Raa	Meedhupparu (Pearl Island)	49		1			1	1			Wharf	4	9	2.15054	4.83871	125	2.68817
4. Raa	Fainu	50		1		1	1				Total atoll sample	186
4. Raa	Iguraidhoo	51	1	1	1	1					Gnaviyani
4. Raa	Thaavathaa	52						1			Land reclamation	1	1	100	100	0	0
4. Raa	Neyo	53									Proper harbour	1	1	100	100	0	0
4. Raa	Dhoragali	54									Wharf	0	0	0	0	0	0
4. Raa	Kottefaru	55									Total atoll sample	1
4. Raa	Vandhoo	58		1		1					Seenu
4. Raa	Innamaadhoo	60		1		1					Land reclamation	7	9	25.9259	33.3333	28.5714	7.40741
4. Raa	Rasmadhoo	61	1	1	1	1					Proper harbour	5	7	18.5185	25.9259	40	7.40741
4. Raa	Kudakurathu	63									Wharf	3	3	11.1111	11.1111	0	0
4. Raa	Maakurathu	64		1		1					Total atoll sample	27
4. Raa	Dhuvaafaru	67		1		1
4. Raa	Dhuvaafaruhuraa	68
4. Raa	Ungoofaaru *	71	1	1	1	1					TOTAL (all atolls)	Nb of islands		% (in proportion to the total atoll sample)		Rate of change in the number of equipped islands (+ X%), in proportion to the total island sample	Rate of change in the % of equipped islands (+ X%), in proportion to the total island sample
4. Raa	Ugulu	72
4. Raa	Ifuru	73		1		1	1					2004-2006	2014-2016	2004-2006	2014-2016
5. Lhavyani	Kuredhdhoo	1					1	1			Land reclamation	123	186	20.2303	30.5921	51.2195	10.3618
5. Lhavyani	Hinnavaru	5	1	1	1	1	1				Proper harbour	96	149	15.7895	24.5066	55.2083	8.71711
5. Lhavyani	Gaaerifaru	6									Wharf	94	109	15.4605	17.9276	15.9574	2.46711
5. Lhavyani	Felivaru	7	1	1	1	1					Total island sample	608
5. Lhavyani	Madivaru	8	1	1	1	1
5. Lhavyani	Naifaru	9	1	1	1	1
5. Lhavyani	Veyvah	10
5. Lhavyani	Vavvaru	11		1
5. Lhavyani	Kanifushi- Maavaafushi	12		1		1		1
5. Lhavyani	Dhidhdhoo	13
5. Lhavyani	Kurendhoo	18	1	1	1	1
5. Lhavyani	Lhohi	19
5. Lhavyani	Lhossalafushi	20
5. Lhavyani	Varihuraa	21
5. Lhavyani	Maduvvari	22						1
5. Lhavyani	Aligaru	23
5. Lhavyani	Thimamaafushi	24
5. Lhavyani	Madhiriguraidhoo (Palm Beach)	39		1			1	1
5. Lhavyani	Fushifaru	40		1				1
5. Lhavyani	Kanuhuraa	41					1	1
5. Lhavyani	Medhadihuraa	42
5. Lhavyani	Musleiygihuraa	43
5. Lhavyani	Dhehura-evvi-hura	44
5. Lhavyani	n.d.	45
5. Lhavyani	n.d.	46
5. Lhavyani	Fehigili	47
6. Baa	Keyodhoo	5
6. Baa	Gemendhoo	7
6. Baa	Dhakandhoo	8
6. Baa	Fares	9
6. Baa	Ahivahfushi	10
6. Baa	Mendhoo	11
6. Baa	n.d.	12
6. Baa	Vakkaru	13		1				1
6. Baa	Muthaafushi	14
6. Baa	Eboodhoo	15
6. Baa	Gaaviligili	16
6. Baa	Thulaadhoo	17	1	1		1	1
6. Baa	Bodufinolhu	18
6. Baa	Dhunikolhu (Coco Palm)	19					1	1
6. Baa	Olhugiri	20
6. Baa	Hitaadhoo	21	1	1	1	1
6. Baa	Maamaduvvari	22		1				1
6. Baa	Kanifushi	23						1
6. Baa	Ufulingili	24
6. Baa	Kudadhoo	25
6. Baa	Miriyandhoo	26
6. Baa	Hulhudhoo	27
6. Baa	Maaddoo	28
6. Baa	Eydhafushi *	29	1	1	1	1
6. Baa	Kunfunadhoo (Sonevafushi)	30					1	1
6. Baa	Maalhoss	31	1	1	1	1
6. Baa	Hibalhidhoo	32						1
6. Baa	Daravandhoo	33	1	1	1	1
6. Baa	Horubadhoo (Royal Island)	34					1	1
6. Baa	n.d	35			1	1
6. Baa	Hanifaruhuraa	36
6. Baa	Aidhoo	38
6. Baa	Thiladhoo	49
6. Baa	Madhirivaadhoo	50
6. Baa	Milaidhoo	51						1
6. Baa	Kamadhoo	52	1	1	1	1
6. Baa	Landaa Giraavaru	53	1	1		1	1
6. Baa	Undoodhoo	54
6. Baa	Funadhoo	55
6. Baa	Hulhudhoo	56						1
6. Baa	Kihavahhuruvalhi	57						1
6. Baa	Kudarikilu	58	1	1	1	1
6. Baa	Voavah	59						1
6. Baa	Bathalaa	60
7. Kaashidhoo	Kaashidhoo	3	1	1	1	1
8. Goidhoo	Innafushi	1
9. Gaafaru	Gaafaru	2	1	1	1	1
10. North Kaafu	Olhahali	1		1		1	1	1
10. North Kaafu	Akirifushi	2		1				1
10. North Kaafu	Eriyadhu	3					1	1
10. North Kaafu	Makunudhoo	4	1	1			1	1
10. North Kaafu	Ziyaaraifushi (Summer Island)	5	1	1			1	1
10. North Kaafu	Baros	16					1	1
10. North Kaafu	Giraavaru (Centara Ras Fushi Resort & Spa Maldives)	18	1	1	1	1
10. North Kaafu	Thila Fushi	19	1	1
10. North Kaafu	Thila fushi	21	1	1	n.d.	n.d.	n.d.	n.d.
10. North Kaafu	Viligili	23	1	1	1	1
10. North Kaafu	Male'	24	1	1	1	1
10. North Kaafu	Funadhoo	25	1	1	1	1
10. North Kaafu	Hulhule	26	1	1	1	1
10. North Kaafu	Dhoonidhoo	27	1	1	1	1	1	1
10. North Kaafu	Hulhumale'	28	1	1	1	1
10. North Kaafu	Feydhoo Finolhu	32	1	1	1	1
10. North Kaafu	Vihamanaafushi (Kurumba Village)	33	1	1	1	1
10. North Kaafu	Aarah	34	1	1	1	1
10. North Kaafu	Farukolhufush (Club Med)	35	1	1			1	1
10. North Kaafu	Furanafushi (Full Moon)	36	1	1	1	1
10. North Kaafu	Gaagandu	37	1	1	1	1
10. North Kaafu	n.d	38	1	1
10. North Kaafu	Kanduoiygiri	39			1	1		1
10. North Kaafu	Kudabados	40					1	1
10. North Kaafu	Bodubandos (Bandos)	41	1	1	1	1
10. North Kaafu	Lankanfinolhu (Paradise)	42	1	1	1	1
10. North Kaafu	Lankanfushi (Hudhuveli)	44					1	1
10. North Kaafu	n.d	46
10. North Kaafu	Himmafushi	47	1	1	1	1
10. North Kaafu	Thulhaagiri	48	1	1			1	1
10. North Kaafu	Girifushi	49	1	1	1	1
10. North Kaafu	n.d	50
10. North Kaafu	Thaburudhoo	51
10. North Kaafu	Kanu Huraa (Tari)	52	1	1	1	1
10. North Kaafu	Vabboahura	53
10. North Kaafu	n.d	54					1	1
10. North Kaafu	Kudahuraa	56	1	1			1	1
10. North Kaafu	Diffushi	70	1	1	1	1
10. North Kaafu	Meerufenfushi	71	1	1	1	1	1
10. North Kaafu	Kagi	75	1	1			1	1
11. Thoddoo Island	Thoddoo	1	1	1	1	1
12. Rasdhoo	Kuramathi	1					1	1
12. Rasdhoo	Rasdhoo *	2	1	1		1	1
12. Rasdhoo	Madivaru	3
12. Rasdhoo	n.d.	4
12. Rasdhoo	n.d.	5	1	1				n.d.
12. Rasdhoo	Veligandu	6			1	1	1	1
13. Alifu	Gaathafushi	9
13. Alifu	Fesdhoo	10					1	1
13. Alifu	Athurugau	13					1	1
13. Alifu	Heenfaru	15
13. Alifu	Mahibadhoo *	56	1	1	1	1
13. Alifu	Kunburudhoo	57		1		1	1
13. Alifu	Omadhoo	58	1	1	1	1
13. Alifu	Hanghghaameedhoo	59	1	1	1	1
13. Alifu	Dhiggiri	60
13. Alifu	Alikoirah	62
13. Alifu	Mushimasgali	63	1	1			1	1
13. Alifu	Kandholhudhoo	67					1	1
13. Alifu	Ellaidhoo	68	1	1	1	1
13. Alifu	Halaveli	69					1	1
13. Alifu	Bathala	70					1	1
13. Alifu	Maayafushi	71	1	1			1	1
13. Alifu	Velidhoo	73					1	1
13. Alifu	Ukulhas	74	1	1	1	1
14. South Kaafu	Velassaru	1	1	1			1	1
14. South Kaafu	Fihalhohi	6			1	1
14. South Kaafu	Ehuruh Huraa	8
14. South Kaafu	Olhuveli	10	1	1	1	1	1	1
14. South Kaafu	Bodufinolhu	12	1	1		1	1	1
14. South Kaafu	Kudafinolhu	13
14. South Kaafu	Maadhoo	15		1			1	1
14. South Kaafu	Lhosfushi	16
14. South Kaafu	Guraidhoo	17		1		1	1
14. South Kaafu	Kandoomafushi	18	1	1	1	1
14. South Kaafu	Viligilivaru	20		1			1	1
14. South Kaafu	Makunufushi	21					1	1
14. South Kaafu	Biyaadhoo	22					1	1
14. South Kaafu	Maafushi	23	1	1	1	1
14. South Kaafu	Boduhuraa	25	1	1			1	1
14. South Kaafu	Dhigufinolhu	27					1	1
14. South Kaafu	Veliganduhuraa	28	1	1
14. South Kaafu	Gulhiggaathuhuraa	29	1	1	1	1
14. South Kaafu	n.d	31	1	1		1
14. South Kaafu	Gulhi	32	1	1	1	1	1
14. South Kaafu	Kudagulhi	33	1	1
14. South Kaafu	Eboodhoo	34					1	1
14. South Kaafu	Eboodhoofinolhu	35	1	1			1	1
14. South Kaafu	Vaadhoo	36	1	1	1	1
15. Vaavu	Keyodhoo	13	1	1	1	1
15. Vaavu	Felidhoo *	14	1	1		1	1	1
15. Vaavu	Thinadhoo	15		1		1	1
15. Vaavu	Hulhidhoo	16
15. Vaavu	Aarah	17						n.d.
15. Vaavu	Alimathaa	18		1			1	1
15. Vaavu	Dhiggiri	19	1	1			1	1
16. Faafu	Himithi	1
16. Faafu	Minimasgali	2
16. Faafu	Jinnathugau	11
16. Faafu	Filitheyo	12	1	1	1	1	1	1
16. Faafu	Maafushi	14		1			1	1
16. Faafu	Dhiguvarufinolhu	15
16. Faafu	Fieeali	17	1	1		1	1	1
16. Faafu	Vilingilvarufinolhu	18
17. Meemu	Kurali	3
17. Meemu	Kuradhigandu	7
17. Meemu	Dhiththudi	8
17. Meemu	Kolhuvaariyaafushi	9	1	1	1	1	1	1
17. Meemu	Haafushi	12
17. Meemu	Fenfuraaveli	13
17. Meemu	Maahuraa	14
17. Meemu	Maausfushi	15
17. Meemu	Kudausfushi	16
17. Meemu	Dhekunuboduveli	17
17. Meemu	Gasveli	18
17. Meemu	Kekuraalhuveli	19
17. Meemu	Hakuraahuraa	21		1			1	1
17. Meemu	n.d.	22
17. Meemu	n.d.	23
17. Meemu	n.d.	24
17. Meemu	Medhufushi	25					1	1
17. Meemu	Naalaafushi	26	1	1		1	1	1
17. Meemu	Maalhuveli	28
17. Meemu	Muli	29	1	1	1	1	1	1
17. Meemu	Boahuraa	30
17. Meemu	Boli Mulah	31		1		1	1	1
18. Dhaalu	Maagau	2		1
18. Dhaalu	Ribudhoo	3		1		1	1	1
18. Dhaalu	Dhoores	4						1
18. Dhaalu	Vommuli	5		1				1
18. Dhaalu	Velavaru	42					1	1
18. Dhaalu	Meedhoo	45	1	1	1	1	1
18. Dhaalu	Meedhuffushi	46					1	1
18. Dhaalu	n.d	47	1	1
18. Dhaalu	n.d	48	1	1
19. Thaa	Thimarafushi	32	1	1	1	1
19. Thaa	Hiriyanfushi	33		1
19. Thaa	Usfushi	34
19. Thaa	Gaadhiffushi	35		1		1	1
19. Thaa	Hulhiyanfushi	36
19. Thaa	Kolhufushi	37
19. Thaa	Ekuruffushi	38
19. Thaa	Bodurehaa	39
19. Thaa	Fenmeerufushi	40
19. Thaa	Olhudhiyafushi	41
19. Thaa	Kaaddoo	42
19. Thaa	n.d	43
19. Thaa	Kudakaaddoo	44
19. Thaa	Hathifushi	45
19. Thaa	Bodufinolhu	52
19. Thaa	Guraidhoo	53	1	1	1	1	1
19. Thaa	Dhiyamigili	54	1	1	1	1
19. Thaa	Ufuriyaa	58
19. Thaa	Kalhufahalafushi	60
19. Thaa	n.d	61
19. Thaa	Dhonanfushi	62
19. Thaa	Hodelifushi	63
19. Thaa	Vilufushi	64	1	1	1	1
20. Laamu	Hanhushi	4
20. Laamu	Kashidhoo	5
20. Laamu	Guraidhoo	6
20. Laamu	Maavah	7	1	1	1	1	1
20. Laamu	Bodumaabulhali	8
20. Laamu	Kudamaabulhali	9
20. Laamu	Kalhurahaa	10
20. Laamu	Enberahaa	11
20. Laamu	Haiythoshi	12
20. Laamu	Gaadhoo	45	1	1				1
20. Laamu	Fonadhoo *	48	1	1	1	1
20. Laamu	Boduhuraa	49
20. Laamu	Kahdhoo	50	1	1	1	1	1	1
20. Laamu	Gamu (previously Maandhoo-Gan-Bodufinolhu)	51	1	1	1	1		1
20. Laamu	Bodufinolhu	52
20. Laamu	Gasgandufinolhu	53
20. Laamu	Mahakanfushi	54		1		1
20. Laamu	Baresdhoo	55
20. Laamu	Uvadhevifushi	56
20. Laamu	Kalhaidhoo	57	1	1	1	1
20. Laamu	Bokaiyfushi	58
20. Laamu	Mundoo	59		1		1
20. Laamu	Maabaidhoo	60	1	1	1	1
20. Laamu	Kanuhuraa	61
20. Laamu	Fushi	62
20. Laamu	Kandaru	63
20. Laamu	Bileiytheyrahaa	64
20. Laamu	Hikandhirahaa	65
20. Laamu	Holhurahaa	66
20. Laamu	Fenboahuraa	67
20. Laamu	Kudarah	68
20. Laamu	Medhufinolhu	69
20. Laamu	Dhonberahaa	70
20. Laamu	Thunburi	71
20. Laamu	Hulhiyandhoo	72
20. Laamu	Dhabidhoo	74	1	1	1	1
20. Laamu	Fonagaadhoo	81
21. Gaafu Alifu-Dhallu	Kaduviligili	1
21. Gaafu Alifu-Dhallu	Melaimu	2
21. Gaafu Alifu-Dhallu	Maarandhoo	3
21. Gaafu Alifu-Dhallu	Kalhehuttaa	5
21. Gaafu Alifu-Dhallu	Hagrandhoo	6
21. Gaafu Alifu-Dhallu	Maagihuttaa	7
21. Gaafu Alifu-Dhallu	Baberahutta	8
21. Gaafu Alifu-Dhallu	Kodagehuttaa	9
21. Gaafu Alifu-Dhallu	Kolamaafushi-Kolaa	10	1	1	1	1
21. Gaafu Alifu-Dhallu	Lhossaa	12
21. Gaafu Alifu-Dhallu	Maakanaarataa	13
21. Gaafu Alifu-Dhallu	Beyruumaaddoo	14
21. Gaafu Alifu-Dhallu	Meradhoo	21						1
21. Gaafu Alifu-Dhallu	Dhevvamaagala	22
21. Gaafu Alifu-Dhallu	Minimessaa	23
21. Gaafu Alifu-Dhallu	Havoddaa	24						1
21. Gaafu Alifu-Dhallu	Thinadhoo * (including Thinadhoomaahuttaa)	25	1	1	1	1
21. Gaafu Alifu-Dhallu	Hagedhoo	27		1		1		1
21. Gaafu Alifu-Dhallu	Havodigalaa	28
21. Gaafu Alifu-Dhallu	Funamauddoo	29
21. Gaafu Alifu-Dhallu	Kafenaa	30
21. Gaafu Alifu-Dhallu	Gosi	32
21. Gaafu Alifu-Dhallu	Maagodirehaa	33
21. Gaafu Alifu-Dhallu	Kudherataa	34
21. Gaafu Alifu-Dhallu	Rahadhoo	35
21. Gaafu Alifu-Dhallu	Baulhageella	36
21. Gaafu Alifu-Dhallu	Kaadedhdhoo	37	1	1	1	1
21. Gaafu Alifu-Dhallu	Mallaarehaa	38
21. Gaafu Alifu-Dhallu	Madaveli	39	1	1	1	1
21. Gaafu Alifu-Dhallu	Konottaa	40						1
21. Gaafu Alifu-Dhallu	n.d.	41
21. Gaafu Alifu-Dhallu	n.d.	42
21. Gaafu Alifu-Dhallu	Dhinmanaa	43
21. Gaafu Alifu-Dhallu	Kannigalla	44
21. Gaafu Alifu-Dhallu	Hoadedhdhoo	45	1	1	1	1
21. Gaafu Alifu-Dhallu	n.d.	46
21. Gaafu Alifu-Dhallu	Kadevaarehaa	47
21. Gaafu Alifu-Dhallu	Dhigurehaa	48
21. Gaafu Alifu-Dhallu	Kodedhoo	49
21. Gaafu Alifu-Dhallu	n.d	50
21. Gaafu Alifu-Dhallu	n.d.	51
21. Gaafu Alifu-Dhallu	Mathikeranahuttaa	52
21. Gaafu Alifu-Dhallu	n.d	53
21. Gaafu Alifu-Dhallu	n.d.	54
21. Gaafu Alifu-Dhallu	Kaashihulhudhoo	55
21. Gaafu Alifu-Dhallu	n.d.	56
21. Gaafu Alifu-Dhallu	n.d	57
21. Gaafu Alifu-Dhallu	Keramihthaa	58
21. Gaafu Alifu-Dhallu	Kudhelifadhoo	59
21. Gaafu Alifu-Dhallu	Bodurehaa	60
21. Gaafu Alifu-Dhallu	Dekaanbaa	61
21. Gaafu Alifu-Dhallu	n.d.	62
21. Gaafu Alifu-Dhallu	n.d	63
21. Gaafu Alifu-Dhallu	n.d.	64
21. Gaafu Alifu-Dhallu	Thinehuttaa	65
21. Gaafu Alifu-Dhallu	Kalhefalaa	66
21. Gaafu Alifu-Dhallu	Olhimutaa	67
21. Gaafu Alifu-Dhallu	Keyhuvadhoo	68
21. Gaafu Alifu-Dhallu	Kalhuhuttaa	69
21. Gaafu Alifu-Dhallu	n.d	70
21. Gaafu Alifu-Dhallu	Olhurataa	71
21. Gaafu Alifu-Dhallu	Mathaidhoo-Dhatemulaidhoo	72
21. Gaafu Alifu-Dhallu	n.d	73
21. Gaafu Alifu-Dhallu	n.d.	74
21. Gaafu Alifu-Dhallu	Fatefandhoo	75
21. Gaafu Alifu-Dhallu	Kudhemathaidhuvaa	76
21. Gaafu Alifu-Dhallu	Mathaidhoo	77
21. Gaafu Alifu-Dhallu	Dhiyanigillaa	78
21. Gaafu Alifu-Dhallu	Hevaahulhudhoo	79
21. Gaafu Alifu-Dhallu	Hakandhoo	80
21. Gaafu Alifu-Dhallu	Kalhehigii	81
21. Gaafu Alifu-Dhallu	n.d.	82
21. Gaafu Alifu-Dhallu	n.d.	83
21. Gaafu Alifu-Dhallu	n.d.	84
21. Gaafu Alifu-Dhallu	Nadallaa	85		1		1		1
21. Gaafu Alifu-Dhallu	n.d.	86
21. Gaafu Alifu-Dhallu	n.d.	87
21. Gaafu Alifu-Dhallu	n.d.	88
21. Gaafu Alifu-Dhallu	Ehivakaa	89
21. Gaafu Alifu-Dhallu	n.d	90
21. Gaafu Alifu-Dhallu	n.d	91
21. Gaafu Alifu-Dhallu	n.d	92
21. Gaafu Alifu-Dhallu	Maaehivakaa	93
21. Gaafu Alifu-Dhallu	n.d	94
21. Gaafu Alifu-Dhallu	n.d	95
21. Gaafu Alifu-Dhallu	n.d	96
21. Gaafu Alifu-Dhallu	n.d	97
21. Gaafu Alifu-Dhallu	Badefodiyaa	98
21. Gaafu Alifu-Dhallu	Kanandhoo	99
21. Gaafu Alifu-Dhallu	Meregihutaa	100
21. Gaafu Alifu-Dhallu	n.d	101
21. Gaafu Alifu-Dhallu	n.d	102
21. Gaafu Alifu-Dhallu	n.d	103
21. Gaafu Alifu-Dhallu	n.d	104
21. Gaafu Alifu-Dhallu	n.d.	105
21. Gaafu Alifu-Dhallu	Fenevenehuttaa	106
21. Gaafu Alifu-Dhallu	Meehunthibenehuttaa	107
21. Gaafu Alifu-Dhallu	Keredhdhoo	108
21. Gaafu Alifu-Dhallu	n.d.	109
21. Gaafu Alifu-Dhallu	Rathafandhoo	110	1	1	1	1
21. Gaafu Alifu-Dhallu	Derukerehaa	111
21. Gaafu Alifu-Dhallu	n.d.	112
21. Gaafu Alifu-Dhallu	n.d.	113
21. Gaafu Alifu-Dhallu	n.d.	114
21. Gaafu Alifu-Dhallu	Meyragillaa	115
21. Gaafu Alifu-Dhallu	n.d	116
21. Gaafu Alifu-Dhallu	n.d	117
21. Gaafu Alifu-Dhallu	n.d	118
21. Gaafu Alifu-Dhallu	n.d.	119
21. Gaafu Alifu-Dhallu	n.d.	120
21. Gaafu Alifu-Dhallu	n.d.	121
21. Gaafu Alifu-Dhallu	n.d.	122
21. Gaafu Alifu-Dhallu	n.d	123
21. Gaafu Alifu-Dhallu	n.d.	124
21. Gaafu Alifu-Dhallu	Kaalhahuttaa	125
21. Gaafu Alifu-Dhallu	Fiyoari	126		1		1	1
21. Gaafu Alifu-Dhallu	Dhigulaabadhoo	127
21. Gaafu Alifu-Dhallu	n.d	128
21. Gaafu Alifu-Dhallu	n.d	129
21. Gaafu Alifu-Dhallu	n.d	130
21. Gaafu Alifu-Dhallu	n.d	131
21. Gaafu Alifu-Dhallu	n.d	132
21. Gaafu Alifu-Dhallu	Fares-Maathoda	133	1	1	1	1
21. Gaafu Alifu-Dhallu	Kalhaidhoo	134
21. Gaafu Alifu-Dhallu	Kodghutigalla	135
21. Gaafu Alifu-Dhallu	n.d	136
21. Gaafu Alifu-Dhallu	n.d	137
21. Gaafu Alifu-Dhallu	Dhoonirehaa	138
21. Gaafu Alifu-Dhallu	n.d	139
21. Gaafu Alifu-Dhallu	n.d	140
21. Gaafu Alifu-Dhallu	Maarehaa	141
21. Gaafu Alifu-Dhallu	n.d	142
21. Gaafu Alifu-Dhallu	Kadahalagalaa	143					1
21. Gaafu Alifu-Dhallu	n.d.	144
21. Gaafu Alifu-Dhallu	Farukolhuhuttaa	145
21. Gaafu Alifu-Dhallu	Veraaviligillaa	167
21. Gaafu Alifu-Dhallu	Maavedhdhoo	169		1
21. Gaafu Alifu-Dhallu	n.d	171
21. Gaafu Alifu-Dhallu	n.d	172
21. Gaafu Alifu-Dhallu	n.d	173
21. Gaafu Alifu-Dhallu	n.d	174
21. Gaafu Alifu-Dhallu	n.d	175
21. Gaafu Alifu-Dhallu	n.d	176
21. Gaafu Alifu-Dhallu	n.d.	177
21. Gaafu Alifu-Dhallu	Bakeththaa	178
21. Gaafu Alifu-Dhallu	Maavaarulaa	179		1
21. Gaafu Alifu-Dhallu	Kaduhulhudhoo	180	1	1	1	1
21. Gaafu Alifu-Dhallu	n.d.	182
21. Gaafu Alifu-Dhallu	Maththurehaa	183
21. Gaafu Alifu-Dhallu	n.d.	184
21. Gaafu Alifu-Dhallu	n.d.	185
21. Gaafu Alifu-Dhallu	n.d.	186
21. Gaafu Alifu-Dhallu	Maafehelaa	187
21. Gaafu Alifu-Dhallu	Innarehaa	188
21. Gaafu Alifu-Dhallu	n.d.	189
21. Gaafu Alifu-Dhallu	n.d.	190
21. Gaafu Alifu-Dhallu	n.d.	191
21. Gaafu Alifu-Dhallu	n.d.	192
21. Gaafu Alifu-Dhallu	n.d.	193
21. Gaafu Alifu-Dhallu	n.d.	194
21. Gaafu Alifu-Dhallu	n.d.	195
21. Gaafu Alifu-Dhallu	n.d.	196
21. Gaafu Alifu-Dhallu	Gemanafushi	197	1	1	1	1
21. Gaafu Alifu-Dhallu	Araigaiththaa	198
21. Gaafu Alifu-Dhallu	Maarehaa	199
21. Gaafu Alifu-Dhallu	Medhuhuttaa	200
21. Gaafu Alifu-Dhallu	Dhiyadhoo	201
21. Gaafu Alifu-Dhallu	Kodey	202		1		1	1
21. Gaafu Alifu-Dhallu	Kodeymatheelaabadhoo	203
21. Gaafu Alifu-Dhallu	Hadahaa	204						1
21. Gaafu Alifu-Dhallu	Kondeyviligili	205						1
21. Gaafu Alifu-Dhallu	Baavanadhoo	206
21. Gaafu Alifu-Dhallu	Galamadhoo	207
21. Gaafu Alifu-Dhallu	Dhigudhoo	208
21. Gaafu Alifu-Dhallu	Funadhoo	210
21. Gaafu Alifu-Dhallu	Funadhooviligillaa	211
21. Gaafu Alifu-Dhallu	Mahadhdhoo	212		1
21. Gaafu Alifu-Dhallu	Munandhoo	213
21. Gaafu Alifu-Dhallu	Vodamulaa	214						1
21. Gaafu Alifu-Dhallu	Dhaandhoo	215	1	1	1	1
21. Gaafu Alifu-Dhallu	Nilandhoo	217		1		1	1
21. Gaafu Alifu-Dhallu	Kuredhdhoo	220
21. Gaafu Alifu-Dhallu	Falhumaafushi	221						1
21. Gaafu Alifu-Dhallu	Kodufuttaa	222
21. Gaafu Alifu-Dhallu	Dhigurah	223		1		1
21. Gaafu Alifu-Dhallu	Hulhimendhoo	224
22. Gnaviyani	Foammulah *	1	1	1	1	1
23. Seenu	Hithadhoo * (including Aboohuraaa and Gaukendi)	1	1	1	1	1	1	1
23. Seenu	Kaohera	2
23. Seenu	n.d.	3
23. Seenu	Maahera	4
23. Seenu	n.d.	5
23. Seenu	n.d.	6
23. Seenu	Maradhoofeydhoo (including Hankede islet and Maradhoo)	7_8	1	1	1	1
23. Seenu	Boduhajaraa	9
23. Seenu	Savaaheli	10
23. Seenu	Feydhoo	11	1	1	1	1
23. Seenu	Dhigihera	12		1		1
23. Seenu	Gan	13	1	1	1	1	1	1
23. Seenu	Madihera	14
23. Seenu	n.d	15
23. Seenu	Viligili	16	1	1		1	1
23. Seenu	Mulikede	17
23. Seenu	Geskaluaheraa	18
23. Seenu	Heretere	19		1				1
23. Seenu	Meedhoo-Hulhudhoo °°°	19	1	1	1	1
23. Seenu	Kedevaahera	19
23. Seenu	n.d.	20
23. Seenu	Hikahera	21
23. Seenu	Boduheragandu	22
23. Seenu	Kandu Huraa	23
23. Seenu	n.d.	24
23. Seenu	n.d.	25
23. Seenu	n.d	26	1	1
Main function, based on the 2016-2014 situation
	Inhabited islands
	Abandonned island (due to the 2004 tsunami or the population consolidation programme - see details in column "Additionnal information")
	Resort island (no inhabitants) currently in operation
	Resort under construction
	Agricultural island (excluding coconut groves and aquaculture)
	Other type (industrial, airport, few buildings, etc.)
NOTES	Population data: only censuses for 2006 and 2014 are available

## Sheet: SI2_Coast. Modif.-B
Change in defence structures
Atoll	Island	Island number	COASTAL DEFENSE
			2004-2006			2014-2016							2014-2016
			Longitudinal coastal structures	Transversal coastal structures	Longitudinal or transversal marine structures	Persistence of longitudinal coastal structures	Additionnal longitudinal coastal structures	Persistence of transversal coastal structures	Additionnal transversal coastal structures	Persistence of longitudinal or transversal marine structures	Additionnal longitudinal or tranversal marine structures		Longitudinal coastal structures	Transversal coastal structures	Longitudinal or transversal marine structures
1. Ihavandhippolhu	Govvaafushi	4											0	0	0		Change in defence structures
1. Ihavandhippolhu	Medhafushi	5											0	0	0
1. Ihavandhippolhu	Maafinolhu	7											0	0	0
1. Ihavandhippolhu	Manafaru	8											0	0	0
1. Ihavandhippolhu	Velifinolhu	9											0	0	0			Nb of islands		% (in proportion to the number of islands per atoll)		Rate of change in the number of equipped islands (+ X%), in proportion to the number of islands per atoll	Rate of change in the % of equipped islands (+ X%), in proportion to the number of islands per atoll
1. Ihavandhippolhu	Kudafinolhu	10											0	0	0
1. Ihavandhippolhu	Huvarafushi	11					1		n.d.				1	0	0			2004-2006	2014-2016	2004-2006	2014-2016
1. Ihavandhippolhu	Ugulifinolhu	12											0	0	0		Ihavandhippolhu
1. Ihavandhippolhu	Huvahandhoo	13											0	0	0		Type of defence structures
1. Ihavandhippolhu	Ihavandhoo	14	n.d.			n.d.	1						1	0	0		Longitudinal coastal	0	3	0	16.6667	/	16.6667
1. Ihavandhippolhu	Gallandhoo	15											0	0	0		Transversal coastal	0	0	0	0	/	0
1. Ihavandhippolhu	Mulhadhoo	16											0	0	0		Long. and/or transv. marine	0	0	0	0	/	0
1. Ihavandhippolhu	Gaamathikulhudhoo	17											0	0	0		Change in defence structures
1. Ihavandhippolhu	Berimmadhoo	18											0	0	0		Persistence of longitudinal coastal	0		0
1. Ihavandhippolhu	Madulu	19											0	0	0		Additional longitudinal coastal	3		16.6667
1. Ihavandhippolhu	Uligamu	20					1						1	0	0		Persistence of transversal coastal	0		0
1. Ihavandhippolhu	Thuraakunu	21											0	0	0		Additional transversal coastal	0		0
1. Ihavandhippolhu	Vagaaru	22											0	0	0		Persistence of long. and/or transv. marine	0		0
2. Haa Alifu-Noonu	Maarandhoo	1					1						1	0	0		Additional long. and/or transv. marine	0		0
2. Haa Alifu-Noonu	Faridhoo	2											0	0	0		Total island sample (atoll scale)	18
2. Haa Alifu-Noonu	Hodaidhoo	3											0	0	0		Haa Alifu -Noonu
2. Haa Alifu-Noonu	Ruffushi	4											0	0	0		Type of defence structures
2. Haa Alifu-Noonu	Finey	5					1						1	0	0		Longitudinal coastal	5	20	8.62069	34.4828	300	25.8621
2. Haa Alifu-Noonu	Naivaadhoo	6	1			1	1						1	0	0		Transversal coastal	2	3	3.44828	5.17241	50	1.72414
2. Haa Alifu-Noonu	Theefaridhoo	7											0	0	0		Long. and/or transv. marine	1	4	1.72414	6.89655	300	5.17241
2. Haa Alifu-Noonu	Hirimaradhoo	8											0	0	0		Change in defence structures
2. Haa Alifu-Noonu	Nellaidhoo	9											0	0	0		Persistence of longitudinal coastal	4		6.89655
2. Haa Alifu-Noonu	Kanamana	10											0	0	0		Additional longitudinal coastal	18		31.0345
2. Haa Alifu-Noonu	Hirinaidhoo	11											0	0	0		Persistence of transversal coastal	1		1.72414
2. Haa Alifu-Noonu	Kudanaagoashi	13											0	0	0		Additional transversal coastal	2		3.44828
2. Haa Alifu-Noonu	Muiri	14											0	0	0		Persistence of long. and/or transv. marine	1		1.72414
2. Haa Alifu-Noonu	Kudamuraidhoo	15											0	0	0		Additional long. and/or transv. marine	4		6.89655
2. Haa Alifu-Noonu	Kattalafushi	16											0	0	0		Total island sample (atoll scale)	58
2. Haa Alifu-Noonu	Vaikaradhoo	17					1						1	0	0		Maamakunudhoo
2. Haa Alifu-Noonu	Neykurendhoo	18		1			1						1	0	0		Type of defence structures
2. Haa Alifu-Noonu	Valkaramuraidhoo	19											0	0	0		Longitudinal coastal	1	1	50	50	0	0
2. Haa Alifu-Noonu	Kakai-ariyadhoo	20											0	0	0		Transversal coastal	0	0	0	0	/	0
2. Haa Alifu-Noonu	Kanditeem	21-22					n.d.						0	0	0		Long. and/or transv. marine	0	0	0	0	/	0
2. Haa Alifu-Noonu	Goidhoo	23					1						1	0	0		Change in defence structures
2. Haa Alifu-Noonu	Fushifarurah	24											0	0	0		Persistence of longitudinal coastal	1		50
2. Haa Alifu-Noonu	Dhekenanfaru	42											0	0	0		Additional longitudinal coastal	1		50
2. Haa Alifu-Noonu	Kuramaadhoo	43											0	0	0		Persistence of transversal coastal	0		0
2. Haa Alifu-Noonu	Dhonaerikadoodhoo	64											0	0	0		Additional transversal coastal	0		0
2. Haa Alifu-Noonu	Karimma	65											0	0	0		Persistence of long. and/or transv. marine	0		0
2. Haa Alifu-Noonu	n.d.	66											0	0	0		Additional long. and/or transv. marine	0		0
2. Haa Alifu-Noonu	Maafaru	85											0	0	0		Total island sample (atoll scale)	2
2. Haa Alifu-Noonu	Huvadhumaavattaru	86											0	0	0		Raa
2. Haa Alifu-Noonu	Farumuli	89											0	0	0		Type of defence structures
2. Haa Alifu-Noonu	Kadimmahuraa	90											0	0	0		Longitudinal coastal	5	14	10.4167	29.1667	180	18.75
2. Haa Alifu-Noonu	Landhoo	91					1						1	0	0		Transversal coastal	2	4	4.16667	8.33333	100	4.16667
2. Haa Alifu-Noonu	Maalhendhoo	96	1			1							1	0	0		Long. and/or transv. marine	1	3	2.08333	6.25	200	4.16667
2. Haa Alifu-Noonu	Feydhoo	129					1						1	0	0		Change in defence structures
2. Haa Alifu-Noonu	Noomaraa	130											0	0	0		Persistence of longitudinal coastal	4		8.33333
2. Haa Alifu-Noonu	Neyo	131											0	0	0		Additional longitudinal coastal	11		22.9167
2. Haa Alifu-Noonu	Maavaidhoo	132											0	0	0		Persistence of transversal coastal	2		4.16667
2. Haa Alifu-Noonu	Kumundhoo	133					1						1	0	0		Additional transversal coastal	3		6.25
2. Haa Alifu-Noonu	Keylakuna	134											0	0	0		Persistence of long. and/or transv. marine	1		2.08333
2. Haa Alifu-Noonu	Kulhudhuffushi *	135	1		1		1			1	1		1	0	1		Additional long. and/or transv. marine	3		6.25
2. Haa Alifu-Noonu	Nolhivaramu	136					1				1		1	0	1		Total island sample (atoll scale)	48
2. Haa Alifu-Noonu	Kuburudhoo	137											0	0	0		Lhaviyani
2. Haa Alifu-Noonu	Kuribi	138					1						1	0	0		Type of defence structures
2. Haa Alifu-Noonu	Huraa = Kuredhigadu	139											0	0	0		Longitudinal coastal	3	6	11.5385	23.0769	100	11.5385
2. Haa Alifu-Noonu	Nolhivaranfaru	140											0	0	0		Transversal coastal	1	7	3.84615	26.9231	600	23.0769
2. Haa Alifu-Noonu	Hanimaadhoo	141	1			1							1	0	0		Long. and/or transv. marine	2	3	7.69231	11.5385	50	3.84615
2. Haa Alifu-Noonu	Hodaafushi	142											0	0	0		Change in defence structures
2. Haa Alifu-Noonu	Maafahi	144									1		0	0	1		Persistence of longitudinal coastal	1		3.84615
2. Haa Alifu-Noonu	Muraidhoo	145					1						1	0	0		Additional longitudinal coastal	6		23.0769
2. Haa Alifu-Noonu	Alidhoo	146									1		0	0	1		Persistence of transversal coastal	0		0
2. Haa Alifu-Noonu	Vashafaru	149					1						1	0	0		Additional transversal coastal	7		26.9231
2. Haa Alifu-Noonu	Beenaafushi	150											0	0	0		Persistence of long. and/or transv. marine	1		3.84615
2. Haa Alifu-Noonu	Naridhoo	152											0	0	0		Additional long. and/or transv. marine	3		11.5385
2. Haa Alifu-Noonu	Dhidhdhoo *	153	1			1	1		1				1	1	0		Total island sample (atoll scale)	26
2. Haa Alifu-Noonu	Utheemu	154					1						1	0	0		Baa
2. Haa Alifu-Noonu	Dhonakulhi	157					1		1				1	1	0		Type of defence structures
2. Haa Alifu-Noonu	Mulidhoo	158											0	0	0		Longitudinal coastal	6	7	13.6364	15.9091	16.6667	2.27273
2. Haa Alifu-Noonu	Thakandhoo	159		1			1	1					1	1	0		Transversal coastal	1	4	2.27273	9.09091	300	6.81818
3. Maamakunudhoo	Innafushi	1											0	0	0		Long. and/or transv. marine	0	4	0	9.09091	/	9.09091
3. Maamakunudhoo	Makunudhoo	4	1			1	1						1	0	0		Change in defence structures
4. Raa	Kadoogadu	3											0	0	0		Persistence of longitudinal coastal	3		6.81818
4. Raa	Veyvah	4											0	0	0		Additional longitudinal coastal	4		9.09091
4. Raa	Fuggiri	6											0	0	0		Persistence of transversal coastal	0		0
4. Raa	Uthurumaafaru	7											0	0	0		Additional transversal coastal	4		9.09091
4. Raa	Maamigli	8											0	0	0		Persistence of long. and/or transv. marine	0		0
4. Raa	Vaffushi	9											0	0	0		Additional long. and/or transv. marine	4		9.09091
4. Raa	Kurehdhoo	10											0	0	0		Total island sample (atoll scale)	44
4. Raa	Goiymaru	11											0	0	0		Kaashidhoo
4. Raa	Vaffushihuraa	13											0	0	0		Type of defence structures
4. Raa	Badaveri	15											0	0	0		Longitudinal coastal	1	1	100	100	0	0
4. Raa	Kandholhudhoo	16	1			1							1	0	0		Transversal coastal	0	0	0	0	/	0
4. Raa	Giraavaru	20											0	0	0		Long. and/or transv. marine	0	0	0	0	/	0
4. Raa	Lhaabugali	24											0	0	0		Change in defence structures
4. Raa	Guboshi	25											0	0	0		Persistence of longitudinal coastal	1		100
4. Raa	Filaidhoo (Mahidhoo)	26											0	0	0		Additional longitudinal coastal	0		0
4. Raa	Bodufarufinolhu	27											0	0	0		Persistence of transversal coastal	0		0
4. Raa	Kothaifaru	28											0	0	0		Additional transversal coastal	0		0
4. Raa	Maashigiri	29											0	0	0		Persistence of long. and/or transv. marine	0		0
4. Raa	Kottafaru (Kuroshigiri)	30											0	0	0		Additional long. and/or transv. marine	0		0
4. Raa	Fasmendhoo	31											0	0	0		Total island sample (atoll scale)	1
4. Raa	Wakkaru (Filaidhoo)	32											0	0	0		Goidhoo
4. Raa	Maduvvari	33	1		1	1				1	1		1	0	1		Type of defence structures
4. Raa	Dhigali	35					1		1		1		1	1	1		Longitudinal coastal	0	0	0	0	/	0
4. Raa	Lhohi	37											0	0	0		Transversal coastal	0	0	0	0	/	0
4. Raa	Kukulhudhoo	38											0	0	0		Long. and/or transv. marine	0	0	0	0	/	0
4. Raa	Meedhoo	39	1				1						1	0	0		Change in defence structures
4. Raa	Aarah	40											0	0	0		Persistence of longitudinal coastal	0		0
4. Raa	Kudathulhaadhoo	42											0	0	0		Additional longitudinal coastal	0		0
4. Raa	Huruvalhi	46											0	0	0		Persistence of transversal coastal	0		0
4. Raa	Dheburidheythereyvaadhoo	47											0	0	0		Additional transversal coastal	0		0
4. Raa	Kinolhas	48					1		1				1	1	0		Persistence of long. and/or transv. marine	0		0
4. Raa	Meedhupparu (Pearl Island)	49	1	1		1	1	1	1		1		1	1	1		Additional long. and/or transv. marine	0		0
4. Raa	Fainu	50					1						1	0	0		Total island sample (atoll scale)	1
4. Raa	Iguraidhoo	51	1			1							1	0	0		Gaafaru
4. Raa	Thaavathaa	52											0	0	0		Type of defence structures
4. Raa	Neyo	53											0	0	0		Longitudinal coastal	1	1	100	100	0	0
4. Raa	Dhoragali	54											0	0	0		Transversal coastal	0	0	0	0	/	0
4. Raa	Kottefaru	55											0	0	0		Long. and/or transv. marine	0	0	0	0	/	0
4. Raa	Vandhoo	58					1						1	0	0		Change in defence structures
4. Raa	Innamaadhoo	60											0	0	0		Persistence of longitudinal coastal	1		100
4. Raa	Rasmadhoo	61		1			1	1					1	1	0		Additional longitudinal coastal	0		0
4. Raa	Kudakurathu	63											0	0	0		Persistence of transversal coastal	0		0
4. Raa	Maakurathu	64					1						1	0	0		Additional transversal coastal	0		0
4. Raa	Dhuvaafaru	67					1						1	0	0		Persistence of long. and/or transv. marine	0		0
4. Raa	Dhuvaafaruhuraa	68											0	0	0		Additional long. and/or transv. marine	0		0
4. Raa	Ungoofaaru *	71					1						1	0	0		Total island sample (atoll scale)	1
4. Raa	Ugulu	72											0	0	0		North Kaafu
4. Raa	Ifuru	73					1						1	0	0		Type of defence structures
5. Lhavyani	Kuredhdhoo	1			1					1	1		0	0	1		Longitudinal coastal	25	26	62.5	65	4	2.5
5. Lhavyani	Hinnavaru	5	1		1	1	1		1				1	1	0		Transversal coastal	19	20	47.5	50	5.26316	2.5
5. Lhavyani	Gaaerifaru	6											0	0	0		Long. and/or transv. marine	8	14	20	35	75	15
5. Lhavyani	Felivaru	7							1				0	1	0		Change in defence structures
5. Lhavyani	Madivaru	8											0	0	0		Persistence of longitudinal coastal	20		50
5. Lhavyani	Naifaru	9	1						1				0	1	0		Additional longitudinal coastal	12		30
5. Lhavyani	Veyvah	10											0	0	0		Persistence of transversal coastal	15		37.5
5. Lhavyani	Vavvaru	11					1		1				1	1	0		Additional transversal coastal	12		30
5. Lhavyani	Kanifushi- Maavaafushi	12					1		1		1		1	1	1		Persistence of long. and/or transv. marine	8		20
5. Lhavyani	Dhidhdhoo	13											0	0	0		Additional long. and/or transv. marine	8		20
5. Lhavyani	Kurendhoo	18	1				1						1	0	0		Total island sample (atoll scale)	40
5. Lhavyani	Lhohi	19											0	0	0		Thoddoo
5. Lhavyani	Lhossalafushi	20											0	0	0		Type of defence structures
5. Lhavyani	Varihuraa	21											0	0	0		Longitudinal coastal	/	0	/	0	/	#VALUE!
5. Lhavyani	Maduvvari	22											0	0	0		Transversal coastal	0	0	0	0	/	0
5. Lhavyani	Aligaru	23											0	0	0		Long. and/or transv. marine	0	0	0	0	/	0
5. Lhavyani	Thimamaafushi	24											0	0	0		Change in defence structures
5. Lhavyani	Madhiriguraidhoo (Palm Beach)	39		1			1		1		1		1	1	1		Persistence of longitudinal coastal	/		/
5. Lhavyani	Fushifaru	40					1		1				1	1	0		Additional longitudinal coastal	/		/
5. Lhavyani	Kanuhuraa	41											0	0	0		Persistence of transversal coastal	0		0
5. Lhavyani	Medhadihuraa	42											0	0	0		Additional transversal coastal	0		0
5. Lhavyani	Musleiygihuraa	43											0	0	0		Persistence of long. and/or transv. marine	0		0
5. Lhavyani	Dhehura-evvi-hura	44											0	0	0		Additional long. and/or transv. marine	0		0
5. Lhavyani	n.d.	45											0	0	0		Total island sample (atoll scale)	1
5. Lhavyani	n.d.	46											0	0	0		Rasdhoo
5. Lhavyani	Fehigili	47											0	0	0		Type of defence structures
6. Baa	Keyodhoo	5											0	0	0		Longitudinal coastal	2	2	33.3333	33.3333	0	0
6. Baa	Gemendhoo	7											0	0	0		Transversal coastal	3	4	50	66.6667	33.3333	16.6667
6. Baa	Dhakandhoo	8											0	0	0		Long. and/or transv. marine	3	2	50	33.3333	-33.3333	-16.6667
6. Baa	Fares	9											0	0	0		Change in defence structures
6. Baa	Ahivahfushi	10											0	0	0		Persistence of longitudinal coastal	2		33.3333
6. Baa	Mendhoo	11											0	0	0		Additional longitudinal coastal	2		33.3333
6. Baa	n.d.	12											0	0	0		Persistence of transversal coastal	2		33.3333
6. Baa	Vakkaru	13							1				0	1	0		Additional transversal coastal	2		33.3333
6. Baa	Muthaafushi	14											0	0	0		Persistence of long. and/or transv. marine	1		16.6667
6. Baa	Eboodhoo	15											0	0	0		Additional long. and/or transv. marine	2		33.3333
6. Baa	Gaaviligili	16											0	0	0		Total island sample (atoll scale)	6
6. Baa	Thulaadhoo	17	n.d.				1						1	0	0		Alifu
6. Baa	Bodufinolhu	18											0	0	0		Type of defence structures
6. Baa	Dhunikolhu (Coco Palm)	19									1		0	0	1		Longitudinal coastal	3	6	16.6667	33.3333	100	16.6667
6. Baa	Olhugiri	20											0	0	0		Transversal coastal	8	9	44.4444	50	12.5	5.55556
6. Baa	Hitaadhoo	21	n.d.			n.d.							0	0	0		Long. and/or transv. marine	5	7	27.7778	38.8889	40	11.1111
6. Baa	Maamaduvvari	22											0	0	0		Change in defence structures
6. Baa	Kanifushi	23											0	0	0		Persistence of longitudinal coastal	3		16.6667
6. Baa	Ufulingili	24											0	0	0		Additional longitudinal coastal	6		33.3333
6. Baa	Kudadhoo	25											0	0	0		Persistence of transversal coastal	7		38.8889
6. Baa	Miriyandhoo	26											0	0	0		Additional transversal coastal	6		33.3333
6. Baa	Hulhudhoo	27											0	0	0		Persistence of long. and/or transv. marine	5		27.7778
6. Baa	Maaddoo	28											0	0	0		Additional long. and/or transv. marine	3		16.6667
6. Baa	Eydhafushi *	29	1				1						1	0	0		Total island sample (atoll scale)	18
6. Baa	Kunfunadhoo (Sonevafushi)	30											0	0	0		South Kaafu
6. Baa	Maalhoss	31	1			1							1	0	0		Type of defence structures
6. Baa	Hibalhidhoo	32											0	0	0		Longitudinal coastal	12	16	50	66.6667	33.3333	16.6667
6. Baa	Daravandhoo	33			n.d.		1		1		1		1	1	1		Transversal coastal	12	15	50	62.5	25	12.5
6. Baa	Horubadhoo (Royal Island)	34							1		1		0	1	1		Long. and/or transv. marine	0	5	0	20.8333	/	20.8333
6. Baa	n.d	35	1										0	0	0		Change in defence structures
6. Baa	Hanifaruhuraa	36											0	0	0		Persistence of longitudinal coastal	11		45.8333
6. Baa	Aidhoo	38											0	0	0		Additional longitudinal coastal	10		41.6667
6. Baa	Thiladhoo	49											0	0	0		Persistence of transversal coastal	9		37.5
6. Baa	Madhirivaadhoo	50											0	0	0		Additional transversal coastal	9		37.5
6. Baa	Milaidhoo	51							1				0	1	0		Persistence of long. and/or transv. marine	0		0
6. Baa	Kamadhoo	52	1			1							1	0	0		Additional long. and/or transv. marine	5		20.8333
6. Baa	Landaa Giraavaru	53	1	1			1				1		1	0	1		Total island sample (atoll scale)	24
6. Baa	Undoodhoo	54											0	0	0		Vaavu
6. Baa	Funadhoo	55											0	0	0		Type of defence structures
6. Baa	Hulhudhoo	56											0	0	0		Longitudinal coastal	3	6	42.8571	85.7143	100	42.8571
6. Baa	Kihavahhuruvalhi	57											0	0	0		Transversal coastal	2	3	28.5714	42.8571	50	14.2857
6. Baa	Kudarikilu	58	1			1							1	0	0		Long. and/or transv. marine	0	0	0	0	/	0
6. Baa	Voavah	59											0	0	0		Change in defence structures
6. Baa	Bathalaa	60											0	0	0		Persistence of longitudinal coastal	2		28.5714
7. Kaashidhoo	Kaashidhoo	3	1			1							1	0	0		Additional longitudinal coastal	4		57.1429
8. Goidhoo	Innafushi	1											0	0	0		Persistence of transversal coastal	2		28.5714
9. Gaafaru	Gaafaru	2	1			1							1	0	0		Additional transversal coastal	3		42.8571
10. North Kaafu	Olhahali	1					1				1		1	0	1		Persistence of long. and/or transv. marine	0		0
10. North Kaafu	Akirifushi	2											0	0	0		Additional long. and/or transv. marine	0		0
10. North Kaafu	Eriyadhu	3	1			1			1				1	1	0		Total island sample (atoll scale)	7
10. North Kaafu	Makunudhoo	4	n.d.	1		n.d			1				0	1	0		Faafu
10. North Kaafu	Ziyaaraifushi (Summer Island)	5	1	1	1	1		1	1	1			1	1	1		Type of defence structures
10. North Kaafu	Baros	16	n.d.	1	1			1	1	1			0	1	1		Longitudinal coastal	3	2	37.5	25	-33.3333	-12.5
10. North Kaafu	Giraavaru (Centara Ras Fushi Resort & Spa Maldives)	18	1	1		1	1	1			1		1	1	1		Transversal coastal	1	1	12.5	12.5	0	0
10. North Kaafu	Thila Fushi	19	1			1							1	0	0		Long. and/or transv. marine	0	1	0	12.5	/	12.5
10. North Kaafu	Thila fushi	21	1			1	1						1	0	0		Change in defence structures
10. North Kaafu	Viligili	23	1	1		1	1	1			1		1	1	1		Persistence of longitudinal coastal	2		25
10. North Kaafu	Male'	24	1		1	1	1			1	1		1	0	1		Additional longitudinal coastal	1		12.5
10. North Kaafu	Funadhoo	25	1			1							1	0	0		Persistence of transversal coastal	1		12.5
10. North Kaafu	Hulhule	26	1			1							1	0	0		Additional transversal coastal	0		0
10. North Kaafu	Dhoonidhoo	27	1			1							1	0	0		Persistence of long. and/or transv. marine	0		0
10. North Kaafu	Hulhumale'	28	1	1		1	1	1	1				1	1	0		Additional long. and/or transv. marine	1		12.5
10. North Kaafu	Feydhoo Finolhu	32	1			1							1	0	0		Total island sample (atoll scale)	8
10. North Kaafu	Vihamanaafushi (Kurumba Village)	33		1	1			1	1	1			0	1	1		Meemu
10. North Kaafu	Aarah	34	1			1					1		1	0	1		Type of defence structures
10. North Kaafu	Farukolhufush (Club Med)	35		1	n.d.			1					0	1	0		Longitudinal coastal	3	6	13.6364	27.2727	100	13.6364
10. North Kaafu	Furanafushi (Full Moon)	36	1	1	1	1		1		1			1	1	1		Transversal coastal	1	3	4.54545	13.6364	200	9.09091
10. North Kaafu	Gaagandu	37	1			1			1				1	1	0		Long. and/or transv. marine	0	0	0	0	/	0
10. North Kaafu	n.d	38	1	1		1		1	1				1	1	0		Change in defence structures
10. North Kaafu	Kanduoiygiri	39		n.d.									0	0	0		Persistence of longitudinal coastal	3		13.6364
10. North Kaafu	Kudabados	40											0	0	0		Additional longitudinal coastal	6		27.2727
10. North Kaafu	Bodubandos (Bandos)	41	1	1			1	1					1	1	0		Persistence of transversal coastal	1		4.54545
10. North Kaafu	Lankanfinolhu (Paradise)	42	1	1			1				1		1	0	1		Additional transversal coastal	3		13.6364
10. North Kaafu	Lankanfushi (Hudhuveli)	44	1	1		1	1		1				1	1	0		Persistence of long. and/or transv. marine	0		0
10. North Kaafu	n.d	46											0	0	0		Additional long. and/or transv. marine	0		0
10. North Kaafu	Himmafushi	47	1	1			1						1	0	0		Total island sample (atoll scale)	22
10. North Kaafu	Thulhaagiri	48	1	1		1		1			1		1	1	1		Dhaalu
10. North Kaafu	Girifushi	49	1			1							1	0	0		Type of defence structures
10. North Kaafu	n.d	50											0	0	0		Longitudinal coastal	3	4	33.3333	44.4444	33.3333	11.1111
10. North Kaafu	Thaburudhoo	51											0	0	0		Transversal coastal	1	1	11.1111	11.1111	0	0
10. North Kaafu	Kanu Huraa (Tari)	52	1	1	1	n.d.	1	1	1	1	1		1	1	1		Long. and/or transv. marine	1	1	11.1111	11.1111	0	0
10. North Kaafu	Vabboahura	53											0	0	0		Change in defence structures
10. North Kaafu	n.d	54		n.d				n.d.					0	0	0		Persistence of longitudinal coastal	3		33.3333
10. North Kaafu	Kudahuraa	56	1	1		1		1	1				1	1	0		Additional longitudinal coastal	2		22.2222
10. North Kaafu	Diffushi	70	1	1			1	1					1	1	0		Persistence of transversal coastal	1		11.1111
10. North Kaafu	Meerufenfushi	71		1	1			1		1			0	1	1		Additional transversal coastal	0		0
10. North Kaafu	Kagi	75	n.d.		1	n.d.			1	1			0	1	1		Persistence of long. and/or transv. marine	1		11.1111
11. Thoddoo Island	Thoddoo	1	n.d.			n.d.	n.d.						0	0	0		Additional long. and/or transv. marine	1		11.1111
12. Rasdhoo	Kuramathi	1		1	1				1		1		0	1	1		Total island sample (atoll scale)	9
12. Rasdhoo	Rasdhoo *	2	1		1	1	1						1	0	0		Thaa
12. Rasdhoo	Madivaru	3		1				1					0	1	0		Type of defence structures
12. Rasdhoo	n.d.	4											0	0	0		Longitudinal coastal	2	5	8.69565	21.7391	150	13.0435
12. Rasdhoo	n.d.	5	1			1	1		1				1	1	0		Transversal coastal	0	0	0	0	/	0
12. Rasdhoo	Veligandu	6		1	1			1		1	1		0	1	1		Long. and/or transv. marine	0	0	0	0	/	0
13. Alifu	Gaathafushi	9		n.d.	n.d.			n.d.		n.d.			0	0	0		Change in defence structures
13. Alifu	Fesdhoo	10		1				1					0	1	0		Persistence of longitudinal coastal	2		8.69565
13. Alifu	Athurugau	13		1				1					0	1	0		Additional longitudinal coastal	5		21.7391
13. Alifu	Heenfaru	15											0	0	0		Persistence of transversal coastal	0		0
13. Alifu	Mahibadhoo *	56	n.d.	1	1		1	1		1			1	1	1		Additional transversal coastal	0		0
13. Alifu	Kunburudhoo	57					1						1	0	0		Persistence of long. and/or transv. marine	0		0
13. Alifu	Omadhoo	58	n.d.			n.d.							0	0	0		Additional long. and/or transv. marine	0		0
13. Alifu	Hanghghaameedhoo	59			1		n.d.			1			0	0	1		Total island sample (atoll scale)	23
13. Alifu	Dhiggiri	60											0	0	0		Laamu
13. Alifu	Alikoirah	62											0	0	0		Type of defence structures
13. Alifu	Mushimasgali	63	1			1	1				1		1	0	1		Longitudinal coastal	4	6	10.8108	16.2162	50	5.40541
13. Alifu	Kandholhudhoo	67							1		1		0	1	1		Transversal coastal	0	1	0	2.7027	/	2.7027
13. Alifu	Ellaidhoo	68	1	1	1	1	1	1	1	1			1	1	1		Long. and/or transv. marine	0	0	0	0	/	0
13. Alifu	Halaveli	69	n.d.	1	1				1	1	1		0	1	1		Change in defence structures
13. Alifu	Bathala	70		1				1	1				0	1	0		Persistence of longitudinal coastal	1		2.7027
13. Alifu	Maayafushi	71	1	1		1	1	1	1				1	1	0		Additional longitudinal coastal	6		16.2162
13. Alifu	Velidhoo	73	n.d.	1	1			1	1	1			0	1	1		Persistence of transversal coastal	0		0
13. Alifu	Ukulhas	74	n.d.				1						1	0	0		Additional transversal coastal	1		2.7027
14. South Kaafu	Velassaru	1	1	1		1		1			1		1	1	1		Persistence of long. and/or transv. marine	0		0
14. South Kaafu	Fihalhohi	6		1					1		1		0	1	1		Additional long. and/or transv. marine	0		0
14. South Kaafu	Ehuruh Huraa	8		1					1				0	1	0		Total island sample (atoll scale)	37
14. South Kaafu	Olhuveli	10	1	1		1	1	1	1		1		1	1	1		Gaafu Alifu-Dhaalu
14. South Kaafu	Bodufinolhu	12											0	0	0		Type of defence structures
14. South Kaafu	Kudafinolhu	13	1			1							1	0	0		Longitudinal coastal	3	9	1.6129	4.83871	200	3.22581
14. South Kaafu	Maadhoo	15					1		1		1		1	1	1		Transversal coastal	0	3	0	1.6129	/	1.6129
14. South Kaafu	Lhosfushi	16											0	0	0		Long. and/or transv. marine	0	0	0	0	/	0
14. South Kaafu	Guraidhoo	17	n.d.				1						1	0	0		Change in defence structures
14. South Kaafu	Kandoomafushi	18		1			1	1			1		1	1	1		Persistence of longitudinal coastal	0		0
14. South Kaafu	Viligilivaru	20	1				1						1	0	0		Additional longitudinal coastal	9		4.83871
14. South Kaafu	Makunufushi	21							1				0	1	0		Persistence of transversal coastal	0		0
14. South Kaafu	Biyaadhoo	22		1			n.d.	1					0	1	0		Additional transversal coastal	3		1.6129
14. South Kaafu	Maafushi	23	1			1	1		1				1	1	0		Persistence of long. and/or transv. marine	0		0
14. South Kaafu	Boduhuraa	25	1	1		1		1					1	1	0		Additional long. and/or transv. marine	0		0
14. South Kaafu	Dhigufinolhu	27		1				1					0	1	0		Total island sample (atoll scale)	186
14. South Kaafu	Veliganduhuraa	28	1	1		1	1	1	1				1	1	0		Gnaviyani
14. South Kaafu	Gulhiggaathuhuraa	29	1	1		1	1	1					1	1	0		Type of defence structures
14. South Kaafu	n.d	31	1			1			1				1	1	0		Longitudinal coastal	0	1	0	100	/	100
14. South Kaafu	Gulhi	32	1			1	1						1	0	0		Transversal coastal	0	0	0	0	/	0
14. South Kaafu	Kudagulhi	33	1			1							1	0	0		Long. and/or transv. marine	0	1	0	100	/	100
14. South Kaafu	Eboodhoo	34					n.d.						0	0	0		Change in defence structures
14. South Kaafu	Eboodhoofinolhu	35	1	1		1		1	1				1	1	0		Persistence of longitudinal coastal	0		0
14. South Kaafu	Vaadhoo	36		1			1						1	0	0		Additional longitudinal coastal	1		100
15. Vaavu	Keyodhoo	13	1			1							1	0	0		Persistence of transversal coastal	0		0
15. Vaavu	Felidhoo *	14	1				1						1	0	0		Additional transversal coastal	0		0
15. Vaavu	Thinadhoo	15					1						1	0	0		Persistence of long. and/or transv. marine	0		0
15. Vaavu	Hulhidhoo	16											0	0	0		Additional long. and/or transv. marine	1		100
15. Vaavu	Aarah	17					1		1				1	1	0		Total island sample (atoll scale)	1
15. Vaavu	Alimathaa	18		1			1	1	1				1	1	0		Seenu
15. Vaavu	Dhiggiri	19	1	1		1		1	1				1	1	0		Type of defence structures
16. Faafu	Himithi	1	n.d.										0	0	0		Longitudinal coastal	4	6	14.8148	22.2222	50	7.40741
16. Faafu	Minimasgali	2											0	0	0		Transversal coastal	1	2	3.7037	7.40741	100	3.7037
16. Faafu	Jinnathugau	11											0	0	0		Long. and/or transv. marine	0	0	0	0	/	0
16. Faafu	Filitheyo	12	1	1		1		1					1	1	0		Change in defence structures
16. Faafu	Maafushi	14	1								1		0	0	1		Persistence of longitudinal coastal	4		14.8148
16. Faafu	Dhiguvarufinolhu	15											0	0	0		Additional longitudinal coastal	5		18.5185
16. Faafu	Fieeali	17	1			1	1						1	0	0		Persistence of transversal coastal	1		3.7037
16. Faafu	Vilingilvarufinolhu	18											0	0	0		Additional transversal coastal	1		3.7037
17. Meemu	Kurali	3											0	0	0		Persistence of long. and/or transv. marine	0		0
17. Meemu	Kuradhigandu	7											0	0	0		Additional long. and/or transv. marine	0		0
17. Meemu	Dhiththudi	8				n.d.							0	0	0		Total island sample (atoll scale)	27
17. Meemu	Kolhuvaariyaafushi	9					1		n.d.				1	0	0
17. Meemu	Haafushi	12											0	0	0
17. Meemu	Fenfuraaveli	13											0	0	0		TOTAL (all atolls)
17. Meemu	Maahuraa	14											0	0	0		Type of defence structures
17. Meemu	Maausfushi	15					1		1				1	1	0		Longitudinal coastal	89	148	14.7595	24.5439	66.2921	9.78441
17. Meemu	Kudausfushi	16											0	0	0		Transversal coastal	54	80	8.95522	13.267	48.1481	4.31177
17. Meemu	Dhekunuboduveli	17											0	0	0		Long. and/or transv. marine	21	45	3.48259	7.46269	114.286	3.9801
17. Meemu	Gasveli	18											0	0	0		Change in defence structures
17. Meemu	Kekuraalhuveli	19											0	0	0		Persistence of longitudinal coastal	68		11.2769
17. Meemu	Hakuraahuraa	21	1	1		1	1	1	1				1	1	0		Additional longitudinal coastal	112		18.5738
17. Meemu	n.d.	22											0	0	0		Persistence of transversal coastal	42		6.96517
17. Meemu	n.d.	23											0	0	0		Additional transversal coastal	56		9.2869
17. Meemu	n.d.	24											0	0	0		Persistence of long. and/or transv. marine	18		2.98507
17. Meemu	Medhufushi	25							1				0	1	0		Additional long. and/or transv. marine	35		5.80431
17. Meemu	Naalaafushi	26	1			1	1						1	0	0		Total island sample (5 n.d. islands)	603
17. Meemu	Maalhuveli	28											0	0	0
17. Meemu	Muli	29	1			1	1						1	0	0
17. Meemu	Boahuraa	30											0	0	0
17. Meemu	Boli Mulah	31					1						1	0	0
18. Dhaalu	Maagau	2											0	0	0
18. Dhaalu	Ribudhoo	3											0	0	0
18. Dhaalu	Dhoores	4											0	0	0
18. Dhaalu	Vommuli	5					1						1	0	0
18. Dhaalu	Velavaru	42		1				1					0	1	0
18. Dhaalu	Meedhoo	45	1			1	1						1	0	0
18. Dhaalu	Meedhuffushi	46			1					1	1		0	0	1
18. Dhaalu	n.d	47	1			1							1	0	0
18. Dhaalu	n.d	48	1			1							1	0	0
19. Thaa	Thimarafushi	32	1			1	1						1	0	0
19. Thaa	Hiriyanfushi	33											0	0	0
19. Thaa	Usfushi	34											0	0	0
19. Thaa	Gaadhiffushi	35					1						1	0	0
19. Thaa	Hulhiyanfushi	36											0	0	0
19. Thaa	Kolhufushi	37											0	0	0
19. Thaa	Ekuruffushi	38											0	0	0
19. Thaa	Bodurehaa	39											0	0	0
19. Thaa	Fenmeerufushi	40											0	0	0
19. Thaa	Olhudhiyafushi	41											0	0	0
19. Thaa	Kaaddoo	42											0	0	0
19. Thaa	n.d	43											0	0	0
19. Thaa	Kudakaaddoo	44											0	0	0
19. Thaa	Hathifushi	45											0	0	0
19. Thaa	Bodufinolhu	52											0	0	0
19. Thaa	Guraidhoo	53					1						1	0	0
19. Thaa	Dhiyamigili	54	n.d.				1						1	0	0
19. Thaa	Ufuriyaa	58											0	0	0
19. Thaa	Kalhufahalafushi	60											0	0	0
19. Thaa	n.d	61											0	0	0
19. Thaa	Dhonanfushi	62											0	0	0
19. Thaa	Hodelifushi	63											0	0	0
19. Thaa	Vilufushi	64	1			1	1						1	0	0
20. Laamu	Hanhushi	4											0	0	0
20. Laamu	Kashidhoo	5											0	0	0
20. Laamu	Guraidhoo	6											0	0	0
20. Laamu	Maavah	7	n.d				1						1	0	0
20. Laamu	Bodumaabulhali	8											0	0	0
20. Laamu	Kudamaabulhali	9											0	0	0
20. Laamu	Kalhurahaa	10											0	0	0
20. Laamu	Enberahaa	11											0	0	0
20. Laamu	Haiythoshi	12											0	0	0
20. Laamu	Gaadhoo	45											0	0	0
20. Laamu	Fonadhoo *	48	1						1				0	1	0
20. Laamu	Boduhuraa	49											0	0	0
20. Laamu	Kahdhoo	50	1			1	1						1	0	0
20. Laamu	Gamu (previously Maandhoo-Gan-Bodufinolhu)	51	1				1						1	0	0
20. Laamu	Bodufinolhu	52											0	0	0
20. Laamu	Gasgandufinolhu	53											0	0	0
20. Laamu	Mahakanfushi	54											0	0	0
20. Laamu	Baresdhoo	55											0	0	0
20. Laamu	Uvadhevifushi	56											0	0	0
20. Laamu	Kalhaidhoo	57											0	0	0
20. Laamu	Bokaiyfushi	58											0	0	0
20. Laamu	Mundoo	59					1						1	0	0
20. Laamu	Maabaidhoo	60	1				1						1	0	0
20. Laamu	Kanuhuraa	61											0	0	0
20. Laamu	Fushi	62											0	0	0
20. Laamu	Kandaru	63											0	0	0
20. Laamu	Bileiytheyrahaa	64											0	0	0
20. Laamu	Hikandhirahaa	65											0	0	0
20. Laamu	Holhurahaa	66											0	0	0
20. Laamu	Fenboahuraa	67											0	0	0
20. Laamu	Kudarah	68											0	0	0
20. Laamu	Medhufinolhu	69											0	0	0
20. Laamu	Dhonberahaa	70											0	0	0
20. Laamu	Thunburi	71											0	0	0
20. Laamu	Hulhiyandhoo	72											0	0	0
20. Laamu	Dhabidhoo	74					1						1	0	0
20. Laamu	Fonagaadhoo	81											0	0	0
21. Gaafu Alifu-Dhallu	Kaduviligili	1											0	0	0
21. Gaafu Alifu-Dhallu	Melaimu	2											0	0	0
21. Gaafu Alifu-Dhallu	Maarandhoo	3											0	0	0
21. Gaafu Alifu-Dhallu	Kalhehuttaa	5											0	0	0
21. Gaafu Alifu-Dhallu	Hagrandhoo	6											0	0	0
21. Gaafu Alifu-Dhallu	Maagihuttaa	7											0	0	0
21. Gaafu Alifu-Dhallu	Baberahutta	8											0	0	0
21. Gaafu Alifu-Dhallu	Kodagehuttaa	9											0	0	0
21. Gaafu Alifu-Dhallu	Kolamaafushi-Kolaa	10	1										0	0	0
21. Gaafu Alifu-Dhallu	Lhossaa	12											0	0	0
21. Gaafu Alifu-Dhallu	Maakanaarataa	13											0	0	0
21. Gaafu Alifu-Dhallu	Beyruumaaddoo	14											0	0	0
21. Gaafu Alifu-Dhallu	Meradhoo	21					1		1				1	1	0
21. Gaafu Alifu-Dhallu	Dhevvamaagala	22											0	0	0
21. Gaafu Alifu-Dhallu	Minimessaa	23											0	0	0
21. Gaafu Alifu-Dhallu	Havoddaa	24							1				0	1	0
21. Gaafu Alifu-Dhallu	Thinadhoo * (including Thinadhoomaahuttaa)	25	1				1						1	0	0
21. Gaafu Alifu-Dhallu	Hagedhoo	27					1						1	0	0
21. Gaafu Alifu-Dhallu	Havodigalaa	28											0	0	0
21. Gaafu Alifu-Dhallu	Funamauddoo	29											0	0	0
21. Gaafu Alifu-Dhallu	Kafenaa	30											0	0	0
21. Gaafu Alifu-Dhallu	Gosi	32											0	0	0
21. Gaafu Alifu-Dhallu	Maagodirehaa	33											0	0	0
21. Gaafu Alifu-Dhallu	Kudherataa	34											0	0	0
21. Gaafu Alifu-Dhallu	Rahadhoo	35											0	0	0
21. Gaafu Alifu-Dhallu	Baulhageella	36											0	0	0
21. Gaafu Alifu-Dhallu	Kaadedhdhoo	37											0	0	0
21. Gaafu Alifu-Dhallu	Mallaarehaa	38											0	0	0
21. Gaafu Alifu-Dhallu	Madaveli	39					n.d.						0	0	0
21. Gaafu Alifu-Dhallu	Konottaa	40											0	0	0
21. Gaafu Alifu-Dhallu	n.d.	41											0	0	0
21. Gaafu Alifu-Dhallu	n.d.	42											0	0	0
21. Gaafu Alifu-Dhallu	Dhinmanaa	43											0	0	0
21. Gaafu Alifu-Dhallu	Kannigalla	44											0	0	0
21. Gaafu Alifu-Dhallu	Hoadedhdhoo	45					1						1	0	0
21. Gaafu Alifu-Dhallu	n.d.	46											0	0	0
21. Gaafu Alifu-Dhallu	Kadevaarehaa	47											0	0	0
21. Gaafu Alifu-Dhallu	Dhigurehaa	48											0	0	0
21. Gaafu Alifu-Dhallu	Kodedhoo	49											0	0	0
21. Gaafu Alifu-Dhallu	n.d	50											0	0	0
21. Gaafu Alifu-Dhallu	n.d.	51											0	0	0
21. Gaafu Alifu-Dhallu	Mathikeranahuttaa	52											0	0	0
21. Gaafu Alifu-Dhallu	n.d	53											0	0	0
21. Gaafu Alifu-Dhallu	n.d.	54											0	0	0
21. Gaafu Alifu-Dhallu	Kaashihulhudhoo	55											0	0	0
21. Gaafu Alifu-Dhallu	n.d.	56											0	0	0
21. Gaafu Alifu-Dhallu	n.d	57											0	0	0
21. Gaafu Alifu-Dhallu	Keramihthaa	58											0	0	0
21. Gaafu Alifu-Dhallu	Kudhelifadhoo	59											0	0	0
21. Gaafu Alifu-Dhallu	Bodurehaa	60											0	0	0
21. Gaafu Alifu-Dhallu	Dekaanbaa	61											0	0	0
21. Gaafu Alifu-Dhallu	n.d.	62											0	0	0
21. Gaafu Alifu-Dhallu	n.d	63											0	0	0
21. Gaafu Alifu-Dhallu	n.d.	64											0	0	0
21. Gaafu Alifu-Dhallu	Thinehuttaa	65											0	0	0
21. Gaafu Alifu-Dhallu	Kalhefalaa	66											0	0	0
21. Gaafu Alifu-Dhallu	Olhimutaa	67											0	0	0
21. Gaafu Alifu-Dhallu	Keyhuvadhoo	68											0	0	0
21. Gaafu Alifu-Dhallu	Kalhuhuttaa	69											0	0	0
21. Gaafu Alifu-Dhallu	n.d	70											0	0	0
21. Gaafu Alifu-Dhallu	Olhurataa	71											0	0	0
21. Gaafu Alifu-Dhallu	Mathaidhoo-Dhatemulaidhoo	72											0	0	0
21. Gaafu Alifu-Dhallu	n.d	73											0	0	0
21. Gaafu Alifu-Dhallu	n.d.	74											0	0	0
21. Gaafu Alifu-Dhallu	Fatefandhoo	75											0	0	0
21. Gaafu Alifu-Dhallu	Kudhemathaidhuvaa	76											0	0	0
21. Gaafu Alifu-Dhallu	Mathaidhoo	77											0	0	0
21. Gaafu Alifu-Dhallu	Dhiyanigillaa	78											0	0	0
21. Gaafu Alifu-Dhallu	Hevaahulhudhoo	79											0	0	0
21. Gaafu Alifu-Dhallu	Hakandhoo	80											0	0	0
21. Gaafu Alifu-Dhallu	Kalhehigii	81											0	0	0
21. Gaafu Alifu-Dhallu	n.d.	82											0	0	0
21. Gaafu Alifu-Dhallu	n.d.	83											0	0	0
21. Gaafu Alifu-Dhallu	n.d.	84											0	0	0
21. Gaafu Alifu-Dhallu	Nadallaa	85					1						1	0	0
21. Gaafu Alifu-Dhallu	n.d.	86											0	0	0
21. Gaafu Alifu-Dhallu	n.d.	87											0	0	0
21. Gaafu Alifu-Dhallu	n.d.	88											0	0	0
21. Gaafu Alifu-Dhallu	Ehivakaa	89											0	0	0
21. Gaafu Alifu-Dhallu	n.d	90											0	0	0
21. Gaafu Alifu-Dhallu	n.d	91											0	0	0
21. Gaafu Alifu-Dhallu	n.d	92											0	0	0
21. Gaafu Alifu-Dhallu	Maaehivakaa	93											0	0	0
21. Gaafu Alifu-Dhallu	n.d	94											0	0	0
21. Gaafu Alifu-Dhallu	n.d	95											0	0	0
21. Gaafu Alifu-Dhallu	n.d	96											0	0	0
21. Gaafu Alifu-Dhallu	n.d	97											0	0	0
21. Gaafu Alifu-Dhallu	Badefodiyaa	98											0	0	0
21. Gaafu Alifu-Dhallu	Kanandhoo	99											0	0	0
21. Gaafu Alifu-Dhallu	Meregihutaa	100											0	0	0
21. Gaafu Alifu-Dhallu	n.d	101											0	0	0
21. Gaafu Alifu-Dhallu	n.d	102											0	0	0
21. Gaafu Alifu-Dhallu	n.d	103											0	0	0
21. Gaafu Alifu-Dhallu	n.d	104											0	0	0
21. Gaafu Alifu-Dhallu	n.d.	105											0	0	0
21. Gaafu Alifu-Dhallu	Fenevenehuttaa	106											0	0	0
21. Gaafu Alifu-Dhallu	Meehunthibenehuttaa	107											0	0	0
21. Gaafu Alifu-Dhallu	Keredhdhoo	108											0	0	0
21. Gaafu Alifu-Dhallu	n.d.	109											0	0	0
21. Gaafu Alifu-Dhallu	Rathafandhoo	110	1										0	0	0
21. Gaafu Alifu-Dhallu	Derukerehaa	111											0	0	0
21. Gaafu Alifu-Dhallu	n.d.	112											0	0	0
21. Gaafu Alifu-Dhallu	n.d.	113											0	0	0
21. Gaafu Alifu-Dhallu	n.d.	114											0	0	0
21. Gaafu Alifu-Dhallu	Meyragillaa	115											0	0	0
21. Gaafu Alifu-Dhallu	n.d	116											0	0	0
21. Gaafu Alifu-Dhallu	n.d	117											0	0	0
21. Gaafu Alifu-Dhallu	n.d	118											0	0	0
21. Gaafu Alifu-Dhallu	n.d.	119											0	0	0
21. Gaafu Alifu-Dhallu	n.d.	120											0	0	0
21. Gaafu Alifu-Dhallu	n.d.	121											0	0	0
21. Gaafu Alifu-Dhallu	n.d.	122											0	0	0
21. Gaafu Alifu-Dhallu	n.d	123											0	0	0
21. Gaafu Alifu-Dhallu	n.d.	124											0	0	0
21. Gaafu Alifu-Dhallu	Kaalhahuttaa	125											0	0	0
21. Gaafu Alifu-Dhallu	Fiyoari	126											0	0	0
21. Gaafu Alifu-Dhallu	Dhigulaabadhoo	127											0	0	0
21. Gaafu Alifu-Dhallu	n.d	128											0	0	0
21. Gaafu Alifu-Dhallu	n.d	129											0	0	0
21. Gaafu Alifu-Dhallu	n.d	130											0	0	0
21. Gaafu Alifu-Dhallu	n.d	131											0	0	0
21. Gaafu Alifu-Dhallu	n.d	132											0	0	0
21. Gaafu Alifu-Dhallu	Fares-Maathoda	133											0	0	0
21. Gaafu Alifu-Dhallu	Kalhaidhoo	134											0	0	0
21. Gaafu Alifu-Dhallu	Kodghutigalla	135											0	0	0
21. Gaafu Alifu-Dhallu	n.d	136											0	0	0
21. Gaafu Alifu-Dhallu	n.d	137											0	0	0
21. Gaafu Alifu-Dhallu	Dhoonirehaa	138											0	0	0
21. Gaafu Alifu-Dhallu	n.d	139											0	0	0
21. Gaafu Alifu-Dhallu	n.d	140											0	0	0
21. Gaafu Alifu-Dhallu	Maarehaa	141											0	0	0
21. Gaafu Alifu-Dhallu	n.d	142											0	0	0
21. Gaafu Alifu-Dhallu	Kadahalagalaa	143											0	0	0
21. Gaafu Alifu-Dhallu	n.d.	144											0	0	0
21. Gaafu Alifu-Dhallu	Farukolhuhuttaa	145											0	0	0
21. Gaafu Alifu-Dhallu	Veraaviligillaa	167											0	0	0
21. Gaafu Alifu-Dhallu	Maavedhdhoo	169											0	0	0
21. Gaafu Alifu-Dhallu	n.d	171											0	0	0
21. Gaafu Alifu-Dhallu	n.d	172											0	0	0
21. Gaafu Alifu-Dhallu	n.d	173											0	0	0
21. Gaafu Alifu-Dhallu	n.d	174											0	0	0
21. Gaafu Alifu-Dhallu	n.d	175											0	0	0
21. Gaafu Alifu-Dhallu	n.d	176											0	0	0
21. Gaafu Alifu-Dhallu	n.d.	177											0	0	0
21. Gaafu Alifu-Dhallu	Bakeththaa	178											0	0	0
21. Gaafu Alifu-Dhallu	Maavaarulaa	179											0	0	0
21. Gaafu Alifu-Dhallu	Kaduhulhudhoo	180											0	0	0
21. Gaafu Alifu-Dhallu	n.d.	182											0	0	0
21. Gaafu Alifu-Dhallu	Maththurehaa	183											0	0	0
21. Gaafu Alifu-Dhallu	n.d.	184											0	0	0
21. Gaafu Alifu-Dhallu	n.d.	185											0	0	0
21. Gaafu Alifu-Dhallu	n.d.	186											0	0	0
21. Gaafu Alifu-Dhallu	Maafehelaa	187											0	0	0
21. Gaafu Alifu-Dhallu	Innarehaa	188											0	0	0
21. Gaafu Alifu-Dhallu	n.d.	189											0	0	0
21. Gaafu Alifu-Dhallu	n.d.	190											0	0	0
21. Gaafu Alifu-Dhallu	n.d.	191											0	0	0
21. Gaafu Alifu-Dhallu	n.d.	192											0	0	0
21. Gaafu Alifu-Dhallu	n.d.	193											0	0	0
21. Gaafu Alifu-Dhallu	n.d.	194											0	0	0
21. Gaafu Alifu-Dhallu	n.d.	195											0	0	0
21. Gaafu Alifu-Dhallu	n.d.	196											0	0	0
21. Gaafu Alifu-Dhallu	Gemanafushi	197					1						1	0	0
21. Gaafu Alifu-Dhallu	Araigaiththaa	198											0	0	0
21. Gaafu Alifu-Dhallu	Maarehaa	199											0	0	0
21. Gaafu Alifu-Dhallu	Medhuhuttaa	200											0	0	0
21. Gaafu Alifu-Dhallu	Dhiyadhoo	201											0	0	0
21. Gaafu Alifu-Dhallu	Kodey	202											0	0	0
21. Gaafu Alifu-Dhallu	Kodeymatheelaabadhoo	203											0	0	0
21. Gaafu Alifu-Dhallu	Hadahaa	204											0	0	0
21. Gaafu Alifu-Dhallu	Kondeyviligili	205					1						1	0	0
21. Gaafu Alifu-Dhallu	Baavanadhoo	206											0	0	0
21. Gaafu Alifu-Dhallu	Galamadhoo	207											0	0	0
21. Gaafu Alifu-Dhallu	Dhigudhoo	208											0	0	0
21. Gaafu Alifu-Dhallu	Funadhoo	210											0	0	0
21. Gaafu Alifu-Dhallu	Funadhooviligillaa	211											0	0	0
21. Gaafu Alifu-Dhallu	Mahadhdhoo	212											0	0	0
21. Gaafu Alifu-Dhallu	Munandhoo	213											0	0	0
21. Gaafu Alifu-Dhallu	Vodamulaa	214											0	0	0
21. Gaafu Alifu-Dhallu	Dhaandhoo	215					1						1	0	0
21. Gaafu Alifu-Dhallu	Nilandhoo	217					n.d.						0	0	0
21. Gaafu Alifu-Dhallu	Kuredhdhoo	220											0	0	0
21. Gaafu Alifu-Dhallu	Falhumaafushi	221					1		1				1	1	0
21. Gaafu Alifu-Dhallu	Kodufuttaa	222											0	0	0
21. Gaafu Alifu-Dhallu	Dhigurah	223											0	0	0
21. Gaafu Alifu-Dhallu	Hulhimendhoo	224											0	0	0
22. Gnaviyani	Foammulah *	1					1				1		1	0	1
23. Seenu	Hithadhoo * (including Aboohuraaa and Gaukendi)	1	1			1	1						1	0	0
23. Seenu	Kaohera	2											0	0	0
23. Seenu	n.d.	3											0	0	0
23. Seenu	Maahera	4											0	0	0
23. Seenu	n.d.	5											0	0	0
23. Seenu	n.d.	6											0	0	0
23. Seenu	Maradhoofeydhoo (including Hankede islet and Maradhoo)	7_8	1			1	n.d.						1	0	0
23. Seenu	Boduhajaraa	9											0	0	0
23. Seenu	Savaaheli	10											0	0	0
23. Seenu	Feydhoo	11	1			1	1						1	0	0
23. Seenu	Dhigihera	12				n.d.							0	0	0
23. Seenu	Gan	13	1	1		1	1	1					1	1	0
23. Seenu	Madihera	14											0	0	0
23. Seenu	n.d	15											0	0	0
23. Seenu	Viligili	16											0	0	0
23. Seenu	Mulikede	17											0	0	0
23. Seenu	Geskaluaheraa	18											0	0	0
23. Seenu	Heretere	19					1		1				1	1	0
23. Seenu	Meedhoo-Hulhudhoo °°°	19					1						1	0	0
23. Seenu	Kedevaahera	19											0	0	0
23. Seenu	n.d.	20											0	0	0
23. Seenu	Hikahera	21											0	0	0
23. Seenu	Boduheragandu	22											0	0	0
23. Seenu	Kandu Huraa	23											0	0	0
23. Seenu	n.d.	24											0	0	0
23. Seenu	n.d.	25											0	0	0
23. Seenu	n.d	26											0	0	0
Main function, based on the 2016-2014 situation
	Inhabited islands
	Abandonned island (due to the 2004 tsunami or the population consolidation programme - see details in column "Additionnal information")
	Resort island (no inhabitants) currently in operation
	Resort under construction
	Agricultural island (excluding coconut groves and aquaculture)
	Other type (industrial, airport, few buildings, etc.)
NOTES	Population data: only censuses for 2006 and 2014 are available

## Sheet: SI2_Coast. Modif.-C
Change in shoreline type (per atoll)
Atoll	Island	Island number																					CHANGES IN SHORELINE TYPE
			SHORELINE TYPE
			2004-2006					2014-2016						Change in shoreline type (1)
			(1) Entirely natural	(2) Predominantly natural	(3) Half-natural, half-fixed	(4) Predominantly fixed	(5) Entirely fixed	(1) Entirely natural	(2) Predominantly natural	(3) Half-natural, half-fixed	(4) Predominantly fixed	(5) Entirely fixed		Atoll		(1) Entirely natural	(2) Predominantly natural	(3) Half-natural, half-fixed	(4) Predominantly fixed	(5) Entirely fixed	Total island sample (atoll scale)		Still (1)	From (1) to (2)	From (1) to (3)	From (1) to (4)	From (1) to (5)	From (2) to (1)	Still (2)	From (2) to (3)	From (2) to (4)	From (2) to (5)	From (3) to (1)	From (3) to (2)	Still (3)	From (3) to (4)	From (3) to (5)	From (4) to (1)	From (4) to (2)	From (4) to (3)	Still (4)	From (4) to (5)	From (5) to (1)	From (5) to (2)	From (5) to (3)	From (5) to (4)	Still (5)
1. Ihavandhippolhu	Govvaafushi	4	1					1						Ihavandhippolhu							18		1																										Change in shoreline type (2)
1. Ihavandhippolhu	Medhafushi	5	1					1						Nb	2004-2006	16	2	0	0	0			1
1. Ihavandhippolhu	Maafinolhu	7	1					1							2014-2016	13	5	0	0	0			1
1. Ihavandhippolhu	Manafaru	8	1					1						%	2004-2006	88.8889	11.1111	0	0	0			1																										Total (all atolls)
1. Ihavandhippolhu	Velifinolhu	9	1					1							2014-2016	72.2222	27.7778	0	0	0			1
1. Ihavandhippolhu	Kudafinolhu	10	1					1						Haa Alifu-Noonu							58		1
1. Ihavandhippolhu	Huvarafushi	11		1					1					Nb	2004-2006	49	9	0	0	0									1
1. Ihavandhippolhu	Ugulifinolhu	12	1					1							2014-2016	33	23	1	1	0			1																										2004-2006
1. Ihavandhippolhu	Huvahandhoo	13	1					1						%	2004-2006	84.4828	15.5172	0	0	0			1
1. Ihavandhippolhu	Ihavandhoo	14		1					1						2014-2016	56.8966	39.6552	1.72414	1.72414	0									1
1. Ihavandhippolhu	Gallandhoo	15	1					1						Maamakunudhoo							2		1
1. Ihavandhippolhu	Mulhadhoo	16	1						1					Nb	2004-2006	1	1	0	0	0				1
1. Ihavandhippolhu	Gaamathikulhudhoo	17	1					1							2014-2016	1	1	0	0	0			1
1. Ihavandhippolhu	Berimmadhoo	18	1					1						%	2004-2006	50	50	0	0	0			1
1. Ihavandhippolhu	Madulu	19	1					1							2014-2016	50	50	0	0	0			1
1. Ihavandhippolhu	Uligamu	20	1						1					Raa							48			1
1. Ihavandhippolhu	Thuraakunu	21	1						1					Nb	2004-2006	40	7	0	0	1				1																									2004-2006
1. Ihavandhippolhu	Vagaaru	22	1					1							2014-2016	34	12	0	1	1			1
2. Haa Alifu-Noonu	Maarandhoo	1	1						1					%	2004-2006	83.3333	14.5833	0	0	2.08333				1
2. Haa Alifu-Noonu	Faridhoo	2	1					1							2014-2016	70.8333	25	0	0	0			1
2. Haa Alifu-Noonu	Hodaidhoo	3	1					1						Lhaviyani							26		1
2. Haa Alifu-Noonu	Ruffushi	4	1					1						Nb	2004-2006	21	3	0	0	2			1
2. Haa Alifu-Noonu	Finey	5	1						1						2014-2016	16	8	1	0	1				1
2. Haa Alifu-Noonu	Naivaadhoo	6		1					1					%	2004-2006	80.7692	11.5385	0	0	7.69231									1
2. Haa Alifu-Noonu	Theefaridhoo	7		1					1						2014-2016	61.5385	30.7692	3.84615	0	3.84615									1
2. Haa Alifu-Noonu	Hirimaradhoo	8	1						1					Baa							44			1
2. Haa Alifu-Noonu	Nellaidhoo	9	1						1					Nb	2004-2006	35	7	0	2	0				1
2. Haa Alifu-Noonu	Kanamana	10	1					1							2014-2016	33	7	0	4	0			1
2. Haa Alifu-Noonu	Hirinaidhoo	11	1					1						%	2004-2006	79.5455	15.9091	0	4.54545	0			1
2. Haa Alifu-Noonu	Kudanaagoashi	13	1					1							2014-2016	75	15.9091	0	9.09091	0			1
2. Haa Alifu-Noonu	Muiri	14	1					1						Kaashidhoo							1		1
2. Haa Alifu-Noonu	Kudamuraidhoo	15	1					1						Nb	2004-2006	0	1	0	0	0			1
2. Haa Alifu-Noonu	Kattalafushi	16	1					1							2014-2016	0	1	0	0	0			1
2. Haa Alifu-Noonu	Vaikaradhoo	17		1					1					%	2004-2006	0	100	0	0	0									1
2. Haa Alifu-Noonu	Neykurendhoo	18	1						1						2014-2016	0	100	0	0	0				1
2. Haa Alifu-Noonu	Valkaramuraidhoo	19	1					1						Goidhoo							1		1
2. Haa Alifu-Noonu	Kakai-ariyadhoo	20	1					1						Nb	2004-2006	1	0	0	0	0			1
2. Haa Alifu-Noonu	Kanditeem	21-22		1					1						2014-2016	1	0	0	0	0									1
2. Haa Alifu-Noonu	Goidhoo	23	1						1					%	2004-2006	100	0	0	0	0				1
2. Haa Alifu-Noonu	Fushifarurah	24	1					1							2014-2016	100	0	0	0	0			1
2. Haa Alifu-Noonu	Dhekenanfaru	42	1					1						Gaafaru							1		1
2. Haa Alifu-Noonu	Kuramaadhoo	43	1					1						Nb	2004-2006	0	1	0	0	0			1
2. Haa Alifu-Noonu	Dhonaerikadoodhoo	64	1					1							2014-2016	0	1	0	0	0			1
2. Haa Alifu-Noonu	Karimma	65	1					1						%	2004-2006	0	100	0	0	0			1
2. Haa Alifu-Noonu	n.d.	66	1					1							2014-2016	0	100	0	0	0			1
2. Haa Alifu-Noonu	Maafaru	85		1					1					North Kaafu							40								1
2. Haa Alifu-Noonu	Huvadhumaavattaru	86	1					1						Nb	2004-2006	9	14	3	9	5			1
2. Haa Alifu-Noonu	Farumuli	89	1					1							2014-2016	6	13	3	13	5			1
2. Haa Alifu-Noonu	Kadimmahuraa	90	1					1						%	2004-2006	22.5	35	7.5	22.5	12.5			1
2. Haa Alifu-Noonu	Landhoo	91	1						1						2014-2016	15	32.5	7.5	32.5	12.5				1
2. Haa Alifu-Noonu	Maalhendhoo	96		1					1					Thoddoo							1								1
2. Haa Alifu-Noonu	Feydhoo	129	1						1					Nb	2004-2006	0	1	0	0	0				1
2. Haa Alifu-Noonu	Noomaraa	130	1						1						2014-2016	0	1	0	0	0				1
2. Haa Alifu-Noonu	Neyo	131	1					1						%	2004-2006	0	100	0	0	0			1
2. Haa Alifu-Noonu	Maavaidhoo	132	1					1							2014-2016	0	100	0	0	0			1
2. Haa Alifu-Noonu	Kumundhoo	133	1						1					Rasdhoo							6			1
2. Haa Alifu-Noonu	Keylakuna	134	1					1						Nb	2004-2006	2	3	0	0	1			1
2. Haa Alifu-Noonu	Kulhudhuffushi *	135		1						1					2014-2016	1	2	1	1	1										1
2. Haa Alifu-Noonu	Nolhivaramu	136	1						1					%	2004-2006	33.3333	35	7.5	22.5	12.5				1
2. Haa Alifu-Noonu	Kuburudhoo	137	1					1							2014-2016	16.6667	32.5	7.5	32.5	12.5			1
2. Haa Alifu-Noonu	Kuribi	138	1						1					Alifu							18			1
2. Haa Alifu-Noonu	Huraa = Kuredhigadu	139	1					1						Nb	2004-2006	10	7	1	0	0			1
2. Haa Alifu-Noonu	Nolhivaranfaru	140	1					1							2014-2016	9	6	3	0	0			1
2. Haa Alifu-Noonu	Hanimaadhoo	141		1					1					%	2004-2006	55.5556	38.8889	5.55556	0	0									1
2. Haa Alifu-Noonu	Hodaafushi	142	1					1							2014-2016	50	33.3333	16.6667	0	0			1
2. Haa Alifu-Noonu	Maafahi	144	1					1						South Kaafu							24		1
2. Haa Alifu-Noonu	Muraidhoo	145	1						1					Nb	2004-2006	8	6	4	4	2				1
2. Haa Alifu-Noonu	Alidhoo	146	1					1							2014-2016	6	10	2	4	2			1
2. Haa Alifu-Noonu	Vashafaru	149	1						1					%	2004-2006	33.3333	25	16.6667	16.6667	8.33333				1
2. Haa Alifu-Noonu	Beenaafushi	150	1					1							2014-2016	25	41.6667	8.33333	16.6667	8.33333			1
2. Haa Alifu-Noonu	Naridhoo	152	1					1						Vaavu							7		1
2. Haa Alifu-Noonu	Dhidhdhoo *	153		1							1			Nb	2004-2006	4	2	0	1	0											1
2. Haa Alifu-Noonu	Utheemu	154	1						1						2014-2016	2	4	0	1	0				1
2. Haa Alifu-Noonu	Dhonakulhi	157	1					1						%	2004-2006	57.1429	28.5714	0	14.2857	0			1
2. Haa Alifu-Noonu	Mulidhoo	158	1					1							2014-2016	28.5714	57.1429	0	14.2857	0			1
2. Haa Alifu-Noonu	Thakandhoo	159	1						1					Faafu							8			1
3. Maamakunudhoo	Innafushi	1	1					1						Nb	2004-2006	6	2	0	0	0			1
3. Maamakunudhoo	Makunudhoo	4		1					1						2014-2016	5	1	1	1	0									1
4. Raa	Kadoogadu	3	1					1						%	2004-2006	75	25	0	0	0			1
4. Raa	Veyvah	4	1					1							2014-2016	62.5	12.5	12.5	12.5	0			1
4. Raa	Fuggiri	6	1					1						Meemu							22		1
4. Raa	Uthurumaafaru	7	1					1						Nb	2004-2006	18	3	1	0	0			1
4. Raa	Maamigli	8	1					1							2014-2016	17	2	0	3	0			1
4. Raa	Vaffushi	9	1					1						%	2004-2006	81.8182	13.6364	4.54545	0	0			1
4. Raa	Kurehdhoo	10	1					1							2014-2016	77.2727	9.09091	0	13.6364	0			1
4. Raa	Goiymaru	11	1					1						Dhaalu							9		1
4. Raa	Vaffushihuraa	13	1					1						Nb	2004-2006	6	1	0	0	2			1
4. Raa	Badaveri	15	1					1							2014-2016	2	4	0	1	2			1
4. Raa	Kandholhudhoo	16					1					1		%	2004-2006	66.6667	11.1111	0	0	22.2222																											1
4. Raa	Giraavaru	20	1					1							2014-2016	22.2222	44.4444	0	11.1111	22.2222			1
4. Raa	Lhaabugali	24	1					1						Thaa							23		1
4. Raa	Guboshi	25	1					1						Nb	2004-2006	19	3	1	0	0			1
4. Raa	Filaidhoo (Mahidhoo)	26	1					1							2014-2016	17	2	0	3	1			1
4. Raa	Bodufarufinolhu	27	1					1						%	2004-2006	82.6087	13.0435	4.34783	0	0			1
4. Raa	Kothaifaru	28	1					1							2014-2016	73.913	8.69565	0	13.0435	4.34783			1
4. Raa	Maashigiri	29	1					1						Laamu							37		1
4. Raa	Kottafaru (Kuroshigiri)	30	1					1						Nb	2004-2006	29	8	0	0	0			1
4. Raa	Fasmendhoo	31	1					1							2014-2016	27	9	1	0	0			1
4. Raa	Wakkaru (Filaidhoo)	32	1					1						%	2004-2006	78.3784	21.6216	0	0	0			1
4. Raa	Maduvvari	33		1							1				2014-2016	72.973	24.3243	2.7027	0	0											1
4. Raa	Dhigali	35	1					1						Gaafu Alifu-Dhaalu							186		1
4. Raa	Lhohi	37	1					1						Nb	2004-2006	176	10	0	0	0			1
4. Raa	Kukulhudhoo	38	1					1							2014-2016	166	18	0	2	0			1
4. Raa	Meedhoo	39		1					1					%	2004-2006	94.6237	5.37634	0	0	0									1
4. Raa	Aarah	40	1					1							2014-2016	89.2473	9.67742	0	1.07527	0			1
4. Raa	Kudathulhaadhoo	42	1					1						Gnaviyani							1		1
4. Raa	Huruvalhi	46	1					1						Nb	2004-2006	0	1	0	0	0			1
4. Raa	Dheburidheythereyvaadhoo	47	1					1							2014-2016	0	1	0	0	0			1
4. Raa	Kinolhas	48	1						1					%	2004-2006	0	100	0	0	0				1
4. Raa	Meedhupparu (Pearl Island)	49		1					1						2014-2016	0	100	0	0	0									1
4. Raa	Fainu	50	1						1					Seenu							27			1
4. Raa	Iguraidhoo	51		1					1					Nb	2004-2006	22	3	2	0	0									1
4. Raa	Thaavathaa	52	1					1							2014-2016	18	6	1	0	2			1
4. Raa	Neyo	53	1					1						%	2004-2006	81.4815	11.1111	7.40741	0	0			1
4. Raa	Dhoragali	54	1					1							2014-2016	66.6667	22.2222	3.7037	0	7.40741			1
4. Raa	Kottefaru	55	1					1															1
4. Raa	Vandhoo	58	1						1															1
4. Raa	Innamaadhoo	60		1					1					Total (all atolls)							608								1
4. Raa	Rasmadhoo	61		1					1					Nb	2004-2006	472	95	12	16	13									1
4. Raa	Kudakurathu	63	1					1							2014-2016	407	137	14	35	15			1
4. Raa	Maakurathu	64	1						1					%	2004-2006	77.6316	15.625	1.97368	2.63158	2.13816				1
4. Raa	Dhuvaafaru	67	1						1						2014-2016	66.9408	22.5329	2.30263	5.75658	2.46711				1
4. Raa	Dhuvaafaruhuraa	68	1					1															1
4. Raa	Ungoofaaru *	71		1					1																				1
4. Raa	Ugulu	72	1					1															1
4. Raa	Ifuru	73	1						1															1
5. Lhavyani	Kuredhdhoo	1	1						1															1
5. Lhavyani	Hinnavaru	5					1					1																																			1
5. Lhavyani	Gaaerifaru	6	1					1															1
5. Lhavyani	Felivaru	7		1					1																				1
5. Lhavyani	Madivaru	8		1					1																				1
5. Lhavyani	Naifaru	9					1			1																																			1
5. Lhavyani	Veyvah	10	1					1															1
5. Lhavyani	Vavvaru	11	1						1															1
5. Lhavyani	Kanifushi- Maavaafushi	12	1						1															1
5. Lhavyani	Dhidhdhoo	13	1					1															1
5. Lhavyani	Kurendhoo	18		1					1																				1
5. Lhavyani	Lhohi	19	1					1															1
5. Lhavyani	Lhossalafushi	20	1					1															1
5. Lhavyani	Varihuraa	21	1					1															1
5. Lhavyani	Maduvvari	22	1					1															1
5. Lhavyani	Aligaru	23	1					1															1
5. Lhavyani	Thimamaafushi	24	1					1															1
5. Lhavyani	Madhiriguraidhoo (Palm Beach)	39	1						1															1
5. Lhavyani	Fushifaru	40	1						1															1
5. Lhavyani	Kanuhuraa	41	1					1															1
5. Lhavyani	Medhadihuraa	42	1					1															1
5. Lhavyani	Musleiygihuraa	43	1					1															1
5. Lhavyani	Dhehura-evvi-hura	44	1					1															1
5. Lhavyani	n.d.	45	1					1															1
5. Lhavyani	n.d.	46	1					1															1
5. Lhavyani	Fehigili	47	1					1															1
6. Baa	Keyodhoo	5	1					1															1
6. Baa	Gemendhoo	7	1					1															1
6. Baa	Dhakandhoo	8	1					1															1
6. Baa	Fares	9	1					1															1
6. Baa	Ahivahfushi	10	1					1															1
6. Baa	Mendhoo	11	1					1															1
6. Baa	n.d.	12	1					1															1
6. Baa	Vakkaru	13	1						1															1
6. Baa	Muthaafushi	14	1					1															1
6. Baa	Eboodhoo	15	1					1															1
6. Baa	Gaaviligili	16	1					1															1
6. Baa	Thulaadhoo	17				1					1																														1
6. Baa	Bodufinolhu	18	1					1															1
6. Baa	Dhunikolhu (Coco Palm)	19	1					1															1
6. Baa	Olhugiri	20	1					1															1
6. Baa	Hitaadhoo	21		1					1																				1
6. Baa	Maamaduvvari	22	1						1															1
6. Baa	Kanifushi	23	1					1															1
6. Baa	Ufulingili	24	1					1															1
6. Baa	Kudadhoo	25	1					1															1
6. Baa	Miriyandhoo	26	1					1															1
6. Baa	Hulhudhoo	27	1					1															1
6. Baa	Maaddoo	28	1					1															1
6. Baa	Eydhafushi *	29		1							1																				1
6. Baa	Kunfunadhoo (Sonevafushi)	30	1					1															1
6. Baa	Maalhoss	31		1					1																				1
6. Baa	Hibalhidhoo	32	1					1															1
6. Baa	Daravandhoo	33		1							1																				1
6. Baa	Horubadhoo (Royal Island)	34	1					1															1
6. Baa	n.d	35				1					1																														1
6. Baa	Hanifaruhuraa	36	1					1															1
6. Baa	Aidhoo	38	1					1															1
6. Baa	Thiladhoo	49	1					1															1
6. Baa	Madhirivaadhoo	50	1					1															1
6. Baa	Milaidhoo	51	1					1															1
6. Baa	Kamadhoo	52		1					1																				1
6. Baa	Landaa Giraavaru	53		1					1																				1
6. Baa	Undoodhoo	54	1					1															1
6. Baa	Funadhoo	55	1					1															1
6. Baa	Hulhudhoo	56	1					1															1
6. Baa	Kihavahhuruvalhi	57	1					1															1
6. Baa	Kudarikilu	58		1					1																				1
6. Baa	Voavah	59	1					1															1
6. Baa	Bathalaa	60	1					1															1
7. Kaashidhoo	Kaashidhoo	3		1					1																				1
8. Goidhoo	Innafushi	1	1					1															1
9. Gaafaru	Gaafaru	2		1					1																				1
10. North Kaafu	Olhahali	1	1								1															1
10. North Kaafu	Akirifushi	2	1								1															1
10. North Kaafu	Eriyadhu	3	1						1															1
10. North Kaafu	Makunudhoo	4		1					1																				1
10. North Kaafu	Ziyaaraifushi (Summer Island)	5		1					1																				1
10. North Kaafu	Baros	16		1					1																				1
10. North Kaafu	Giraavaru (Centara Ras Fushi Resort & Spa Maldives)	18			1					1																									1
10. North Kaafu	Thila Fushi	19				1					1																														1
10. North Kaafu	Thila fushi	21				1					1																														1
10. North Kaafu	Viligili	23				1					1																														1
10. North Kaafu	Male'	24					1					1																																			1
10. North Kaafu	Funadhoo	25					1					1																																			1
10. North Kaafu	Hulhule	26					1					1																																			1
10. North Kaafu	Dhoonidhoo	27				1					1																														1
10. North Kaafu	Hulhumale'	28					1					1																																			1
10. North Kaafu	Feydhoo Finolhu	32				1					1																														1
10. North Kaafu	Vihamanaafushi (Kurumba Village)	33		1					1																				1
10. North Kaafu	Aarah	34				1					1																														1
10. North Kaafu	Farukolhufush (Club Med)	35		1							1																				1
10. North Kaafu	Furanafushi (Full Moon)	36		1					1																				1
10. North Kaafu	Gaagandu	37				1					1																														1
10. North Kaafu	n.d	38			1					1																									1
10. North Kaafu	Kanduoiygiri	39		1					1																				1
10. North Kaafu	Kudabados	40	1					1															1
10. North Kaafu	Bodubandos (Bandos)	41		1					1																				1
10. North Kaafu	Lankanfinolhu (Paradise)	42		1					1																				1
10. North Kaafu	Lankanfushi (Hudhuveli)	44		1					1																				1
10. North Kaafu	n.d	46	1					1															1
10. North Kaafu	Himmafushi	47		1							1																				1
10. North Kaafu	Thulhaagiri	48		1					1																				1
10. North Kaafu	Girifushi	49					1					1																																			1
10. North Kaafu	n.d	50	1					1															1
10. North Kaafu	Thaburudhoo	51	1					1															1
10. North Kaafu	Kanu Huraa (Tari)	52				1					1																														1
10. North Kaafu	Vabboahura	53	1					1															1
10. North Kaafu	n.d	54	1					1															1
10. North Kaafu	Kudahuraa	56				1					1																														1
10. North Kaafu	Diffushi	70			1					1																									1
10. North Kaafu	Meerufenfushi	71		1					1																				1
10. North Kaafu	Kagi	75		1					1																				1
11. Thoddoo Island	Thoddoo	1		1					1																				1
12. Rasdhoo	Kuramathi	1		1					1																				1
12. Rasdhoo	Rasdhoo *	2		1						1																				1
12. Rasdhoo	Madivaru	3		1					1																				1
12. Rasdhoo	n.d.	4	1					1															1
12. Rasdhoo	n.d.	5	1								1															1
12. Rasdhoo	Veligandu	6					1					1																																			1
13. Alifu	Gaathafushi	9	1					1															1
13. Alifu	Fesdhoo	10		1					1																				1
13. Alifu	Athurugau	13	1					1															1
13. Alifu	Heenfaru	15	1					1															1
13. Alifu	Mahibadhoo *	56			1					1																									1
13. Alifu	Kunburudhoo	57	1							1															1
13. Alifu	Omadhoo	58		1					1																				1
13. Alifu	Hanghghaameedhoo	59		1					1																				1
13. Alifu	Dhiggiri	60	1					1															1
13. Alifu	Alikoirah	62	1					1															1
13. Alifu	Mushimasgali	63		1					1																				1
13. Alifu	Kandholhudhoo	67	1					1															1
13. Alifu	Ellaidhoo	68		1					1																				1
13. Alifu	Halaveli	69	1					1															1
13. Alifu	Bathala	70	1					1															1
13. Alifu	Maayafushi	71		1					1																				1
13. Alifu	Velidhoo	73	1					1															1
13. Alifu	Ukulhas	74		1						1																				1
14. South Kaafu	Velassaru	1		1					1																				1
14. South Kaafu	Fihalhohi	6		1				1																				1
14. South Kaafu	Ehuruh Huraa	8	1					1															1
14. South Kaafu	Olhuveli	10		1					1																				1
14. South Kaafu	Bodufinolhu	12				1			1																														1
14. South Kaafu	Kudafinolhu	13	1					1															1
14. South Kaafu	Maadhoo	15	1						1															1
14. South Kaafu	Lhosfushi	16	1					1															1
14. South Kaafu	Guraidhoo	17	1						1															1
14. South Kaafu	Kandoomafushi	18				1					1																														1
14. South Kaafu	Viligilivaru	20		1					1																				1
14. South Kaafu	Makunufushi	21	1						1															1
14. South Kaafu	Biyaadhoo	22	1					1															1
14. South Kaafu	Maafushi	23			1						1																									1
14. South Kaafu	Boduhuraa	25				1					1																														1
14. South Kaafu	Dhigufinolhu	27		1					1																				1
14. South Kaafu	Veliganduhuraa	28			1					1																									1
14. South Kaafu	Gulhiggaathuhuraa	29				1						1																														1
14. South Kaafu	n.d	31					1		1																																			1
14. South Kaafu	Gulhi	32			1						1																									1
14. South Kaafu	Kudagulhi	33					1					1																																			1
14. South Kaafu	Eboodhoo	34	1					1															1
14. South Kaafu	Eboodhoofinolhu	35			1					1																									1
14. South Kaafu	Vaadhoo	36		1					1																				1
15. Vaavu	Keyodhoo	13				1					1																														1
15. Vaavu	Felidhoo *	14		1					1																				1
15. Vaavu	Thinadhoo	15	1						1															1
15. Vaavu	Hulhidhoo	16	1					1															1
15. Vaavu	Aarah	17	1					1															1
15. Vaavu	Alimathaa	18	1						1															1
15. Vaavu	Dhiggiri	19		1					1																				1
16. Faafu	Himithi	1	1					1															1
16. Faafu	Minimasgali	2	1					1															1
16. Faafu	Jinnathugau	11	1					1															1
16. Faafu	Filitheyo	12		1					1																				1
16. Faafu	Maafushi	14	1							1															1
16. Faafu	Dhiguvarufinolhu	15	1					1															1
16. Faafu	Fieeali	17		1							1																				1
16. Faafu	Vilingilvarufinolhu	18	1					1															1
17. Meemu	Kurali	3	1					1															1
17. Meemu	Kuradhigandu	7	1					1															1
17. Meemu	Dhiththudi	8	1					1															1
17. Meemu	Kolhuvaariyaafushi	9		1					1																				1
17. Meemu	Haafushi	12	1					1															1
17. Meemu	Fenfuraaveli	13	1					1															1
17. Meemu	Maahuraa	14	1					1															1
17. Meemu	Maausfushi	15	1					1															1
17. Meemu	Kudausfushi	16	1					1															1
17. Meemu	Dhekunuboduveli	17	1					1															1
17. Meemu	Gasveli	18	1					1															1
17. Meemu	Kekuraalhuveli	19	1					1															1
17. Meemu	Hakuraahuraa	21		1							1																				1
17. Meemu	n.d.	22	1					1															1
17. Meemu	n.d.	23	1					1															1
17. Meemu	n.d.	24	1					1															1
17. Meemu	Medhufushi	25	1					1															1
17. Meemu	Naalaafushi	26		1							1																				1
17. Meemu	Maalhuveli	28	1					1															1
17. Meemu	Muli	29			1						1																									1
17. Meemu	Boahuraa	30	1					1															1
17. Meemu	Boli Mulah	31	1						1															1
18. Dhaalu	Maagau	2	1						1															1
18. Dhaalu	Ribudhoo	3	1						1															1
18. Dhaalu	Dhoores	4	1					1															1
18. Dhaalu	Vommuli	5	1						1															1
18. Dhaalu	Velavaru	42	1					1															1
18. Dhaalu	Meedhoo	45		1							1																				1
18. Dhaalu	Meedhuffushi	46	1						1															1
18. Dhaalu	n.d	47					1					1																																			1
18. Dhaalu	n.d	48					1					1																																			1
19. Thaa	Thimarafushi	32		1							1																				1
19. Thaa	Hiriyanfushi	33	1								1															1
19. Thaa	Usfushi	34	1					1															1
19. Thaa	Gaadhiffushi	35	1						1															1
19. Thaa	Hulhiyanfushi	36	1					1															1
19. Thaa	Kolhufushi	37	1					1															1
19. Thaa	Ekuruffushi	38	1					1															1
19. Thaa	Bodurehaa	39	1					1															1
19. Thaa	Fenmeerufushi	40	1					1															1
19. Thaa	Olhudhiyafushi	41	1					1															1
19. Thaa	Kaaddoo	42	1					1															1
19. Thaa	n.d	43	1					1															1
19. Thaa	Kudakaaddoo	44	1					1															1
19. Thaa	Hathifushi	45	1					1															1
19. Thaa	Bodufinolhu	52	1					1															1
19. Thaa	Guraidhoo	53		1								1																				1
19. Thaa	Dhiyamigili	54		1					1																				1
19. Thaa	Ufuriyaa	58	1					1															1
19. Thaa	Kalhufahalafushi	60	1					1															1
19. Thaa	n.d	61	1					1															1
19. Thaa	Dhonanfushi	62	1					1															1
19. Thaa	Hodelifushi	63	1					1															1
19. Thaa	Vilufushi	64			1						1																									1
20. Laamu	Hanhushi	4	1					1															1
20. Laamu	Kashidhoo	5	1					1															1
20. Laamu	Guraidhoo	6	1					1															1
20. Laamu	Maavah	7		1					1																				1
20. Laamu	Bodumaabulhali	8	1					1															1
20. Laamu	Kudamaabulhali	9	1					1															1
20. Laamu	Kalhurahaa	10	1					1															1
20. Laamu	Enberahaa	11	1					1															1
20. Laamu	Haiythoshi	12	1					1															1
20. Laamu	Gaadhoo	45		1					1																				1
20. Laamu	Fonadhoo *	48		1					1																				1
20. Laamu	Boduhuraa	49	1					1															1
20. Laamu	Kahdhoo	50		1					1																				1
20. Laamu	Gamu (previously Maandhoo-Gan-Bodufinolhu)	51		1					1																				1
20. Laamu	Bodufinolhu	52	1					1															1
20. Laamu	Gasgandufinolhu	53	1					1															1
20. Laamu	Mahakanfushi	54	1							1															1
20. Laamu	Baresdhoo	55	1					1															1
20. Laamu	Uvadhevifushi	56	1					1															1
20. Laamu	Kalhaidhoo	57		1					1																				1
20. Laamu	Bokaiyfushi	58	1					1															1
20. Laamu	Mundoo	59	1						1															1
20. Laamu	Maabaidhoo	60		1					1																				1
20. Laamu	Kanuhuraa	61	1					1															1
20. Laamu	Fushi	62	1					1															1
20. Laamu	Kandaru	63	1					1															1
20. Laamu	Bileiytheyrahaa	64	1					1															1
20. Laamu	Hikandhirahaa	65	1					1															1
20. Laamu	Holhurahaa	66	1					1															1
20. Laamu	Fenboahuraa	67	1					1															1
20. Laamu	Kudarah	68	1					1															1
20. Laamu	Medhufinolhu	69	1					1															1
20. Laamu	Dhonberahaa	70	1					1															1
20. Laamu	Thunburi	71	1					1															1
20. Laamu	Hulhiyandhoo	72	1					1															1
20. Laamu	Dhabidhoo	74		1					1																				1
20. Laamu	Fonagaadhoo	81	1					1															1
21. Gaafu Alifu-Dhallu	Kaduviligili	1	1					1															1
21. Gaafu Alifu-Dhallu	Melaimu	2	1					1															1
21. Gaafu Alifu-Dhallu	Maarandhoo	3	1					1															1
21. Gaafu Alifu-Dhallu	Kalhehuttaa	5	1					1															1
21. Gaafu Alifu-Dhallu	Hagrandhoo	6	1					1															1
21. Gaafu Alifu-Dhallu	Maagihuttaa	7	1					1															1
21. Gaafu Alifu-Dhallu	Baberahutta	8	1					1															1
21. Gaafu Alifu-Dhallu	Kodagehuttaa	9	1					1															1
21. Gaafu Alifu-Dhallu	Kolamaafushi-Kolaa	10		1					1																				1
21. Gaafu Alifu-Dhallu	Lhossaa	12	1					1															1
21. Gaafu Alifu-Dhallu	Maakanaarataa	13	1					1															1
21. Gaafu Alifu-Dhallu	Beyruumaaddoo	14	1					1															1
21. Gaafu Alifu-Dhallu	Meradhoo	21	1						1															1
21. Gaafu Alifu-Dhallu	Dhevvamaagala	22	1					1															1
21. Gaafu Alifu-Dhallu	Minimessaa	23	1					1															1
21. Gaafu Alifu-Dhallu	Havoddaa	24	1					1															1
21. Gaafu Alifu-Dhallu	Thinadhoo * (including Thinadhoomaahuttaa)	25		1							1																				1
21. Gaafu Alifu-Dhallu	Hagedhoo	27	1						1															1
21. Gaafu Alifu-Dhallu	Havodigalaa	28	1					1															1
21. Gaafu Alifu-Dhallu	Funamauddoo	29	1					1															1
21. Gaafu Alifu-Dhallu	Kafenaa	30	1					1															1
21. Gaafu Alifu-Dhallu	Gosi	32	1					1															1
21. Gaafu Alifu-Dhallu	Maagodirehaa	33	1					1															1
21. Gaafu Alifu-Dhallu	Kudherataa	34	1					1															1
21. Gaafu Alifu-Dhallu	Rahadhoo	35	1					1															1
21. Gaafu Alifu-Dhallu	Baulhageella	36	1					1															1
21. Gaafu Alifu-Dhallu	Kaadedhdhoo	37		1					1																				1
21. Gaafu Alifu-Dhallu	Mallaarehaa	38	1					1															1
21. Gaafu Alifu-Dhallu	Madaveli	39		1					1																				1
21. Gaafu Alifu-Dhallu	Konottaa	40	1					1															1
21. Gaafu Alifu-Dhallu	n.d.	41	1					1															1
21. Gaafu Alifu-Dhallu	n.d.	42	1					1															1
21. Gaafu Alifu-Dhallu	Dhinmanaa	43	1					1															1
21. Gaafu Alifu-Dhallu	Kannigalla	44	1					1															1
21. Gaafu Alifu-Dhallu	Hoadedhdhoo	45		1					1																				1
21. Gaafu Alifu-Dhallu	n.d.	46	1					1															1
21. Gaafu Alifu-Dhallu	Kadevaarehaa	47	1					1															1
21. Gaafu Alifu-Dhallu	Dhigurehaa	48	1					1															1
21. Gaafu Alifu-Dhallu	Kodedhoo	49	1					1															1
21. Gaafu Alifu-Dhallu	n.d	50	1					1															1
21. Gaafu Alifu-Dhallu	n.d.	51	1					1															1
21. Gaafu Alifu-Dhallu	Mathikeranahuttaa	52	1					1															1
21. Gaafu Alifu-Dhallu	n.d	53	1					1															1
21. Gaafu Alifu-Dhallu	n.d.	54	1					1															1
21. Gaafu Alifu-Dhallu	Kaashihulhudhoo	55	1					1															1
21. Gaafu Alifu-Dhallu	n.d.	56	1					1															1
21. Gaafu Alifu-Dhallu	n.d	57	1					1															1
21. Gaafu Alifu-Dhallu	Keramihthaa	58	1					1															1
21. Gaafu Alifu-Dhallu	Kudhelifadhoo	59	1					1															1
21. Gaafu Alifu-Dhallu	Bodurehaa	60	1					1															1
21. Gaafu Alifu-Dhallu	Dekaanbaa	61	1					1															1
21. Gaafu Alifu-Dhallu	n.d.	62	1					1															1
21. Gaafu Alifu-Dhallu	n.d	63	1					1															1
21. Gaafu Alifu-Dhallu	n.d.	64	1					1															1
21. Gaafu Alifu-Dhallu	Thinehuttaa	65	1					1															1
21. Gaafu Alifu-Dhallu	Kalhefalaa	66	1					1															1
21. Gaafu Alifu-Dhallu	Olhimutaa	67	1					1															1
21. Gaafu Alifu-Dhallu	Keyhuvadhoo	68	1					1															1
21. Gaafu Alifu-Dhallu	Kalhuhuttaa	69	1					1															1
21. Gaafu Alifu-Dhallu	n.d	70	1					1															1
21. Gaafu Alifu-Dhallu	Olhurataa	71	1					1															1
21. Gaafu Alifu-Dhallu	Mathaidhoo-Dhatemulaidhoo	72	1					1															1
21. Gaafu Alifu-Dhallu	n.d	73	1					1															1
21. Gaafu Alifu-Dhallu	n.d.	74	1					1															1
21. Gaafu Alifu-Dhallu	Fatefandhoo	75	1					1															1
21. Gaafu Alifu-Dhallu	Kudhemathaidhuvaa	76	1					1															1
21. Gaafu Alifu-Dhallu	Mathaidhoo	77	1					1															1
21. Gaafu Alifu-Dhallu	Dhiyanigillaa	78	1					1															1
21. Gaafu Alifu-Dhallu	Hevaahulhudhoo	79	1					1															1
21. Gaafu Alifu-Dhallu	Hakandhoo	80	1					1															1
21. Gaafu Alifu-Dhallu	Kalhehigii	81	1					1															1
21. Gaafu Alifu-Dhallu	n.d.	82	1					1															1
21. Gaafu Alifu-Dhallu	n.d.	83	1					1															1
21. Gaafu Alifu-Dhallu	n.d.	84	1					1															1
21. Gaafu Alifu-Dhallu	Nadallaa	85	1						1															1
21. Gaafu Alifu-Dhallu	n.d.	86	1					1															1
21. Gaafu Alifu-Dhallu	n.d.	87	1					1															1
21. Gaafu Alifu-Dhallu	n.d.	88	1					1															1
21. Gaafu Alifu-Dhallu	Ehivakaa	89	1					1															1
21. Gaafu Alifu-Dhallu	n.d	90	1					1															1
21. Gaafu Alifu-Dhallu	n.d	91	1					1															1
21. Gaafu Alifu-Dhallu	n.d	92	1					1															1
21. Gaafu Alifu-Dhallu	Maaehivakaa	93	1					1															1
21. Gaafu Alifu-Dhallu	n.d	94	1					1															1
21. Gaafu Alifu-Dhallu	n.d	95	1					1															1
21. Gaafu Alifu-Dhallu	n.d	96	1					1															1
21. Gaafu Alifu-Dhallu	n.d	97	1					1															1
21. Gaafu Alifu-Dhallu	Badefodiyaa	98	1					1															1
21. Gaafu Alifu-Dhallu	Kanandhoo	99	1					1															1
21. Gaafu Alifu-Dhallu	Meregihutaa	100	1					1															1
21. Gaafu Alifu-Dhallu	n.d	101	1					1															1
21. Gaafu Alifu-Dhallu	n.d	102	1					1															1
21. Gaafu Alifu-Dhallu	n.d	103	1					1															1
21. Gaafu Alifu-Dhallu	n.d	104	1					1															1
21. Gaafu Alifu-Dhallu	n.d.	105	1					1															1
21. Gaafu Alifu-Dhallu	Fenevenehuttaa	106	1					1															1
21. Gaafu Alifu-Dhallu	Meehunthibenehuttaa	107	1					1															1
21. Gaafu Alifu-Dhallu	Keredhdhoo	108	1					1															1
21. Gaafu Alifu-Dhallu	n.d.	109	1					1															1
21. Gaafu Alifu-Dhallu	Rathafandhoo	110		1					1																				1
21. Gaafu Alifu-Dhallu	Derukerehaa	111	1					1															1
21. Gaafu Alifu-Dhallu	n.d.	112	1					1															1
21. Gaafu Alifu-Dhallu	n.d.	113	1					1															1
21. Gaafu Alifu-Dhallu	n.d.	114	1					1															1
21. Gaafu Alifu-Dhallu	Meyragillaa	115	1					1															1
21. Gaafu Alifu-Dhallu	n.d	116	1					1															1
21. Gaafu Alifu-Dhallu	n.d	117	1					1															1
21. Gaafu Alifu-Dhallu	n.d	118	1					1															1
21. Gaafu Alifu-Dhallu	n.d.	119	1					1															1
21. Gaafu Alifu-Dhallu	n.d.	120	1					1															1
21. Gaafu Alifu-Dhallu	n.d.	121	1					1															1
21. Gaafu Alifu-Dhallu	n.d.	122	1					1															1
21. Gaafu Alifu-Dhallu	n.d	123	1					1															1
21. Gaafu Alifu-Dhallu	n.d.	124	1					1															1
21. Gaafu Alifu-Dhallu	Kaalhahuttaa	125	1					1															1
21. Gaafu Alifu-Dhallu	Fiyoari	126	1						1															1
21. Gaafu Alifu-Dhallu	Dhigulaabadhoo	127	1					1															1
21. Gaafu Alifu-Dhallu	n.d	128	1					1															1
21. Gaafu Alifu-Dhallu	n.d	129	1					1															1
21. Gaafu Alifu-Dhallu	n.d	130	1					1															1
21. Gaafu Alifu-Dhallu	n.d	131	1					1															1
21. Gaafu Alifu-Dhallu	n.d	132	1					1															1
21. Gaafu Alifu-Dhallu	Fares-Maathoda	133		1					1																				1
21. Gaafu Alifu-Dhallu	Kalhaidhoo	134	1					1															1
21. Gaafu Alifu-Dhallu	Kodghutigalla	135	1					1															1
21. Gaafu Alifu-Dhallu	n.d	136	1					1															1
21. Gaafu Alifu-Dhallu	n.d	137	1					1															1
21. Gaafu Alifu-Dhallu	Dhoonirehaa	138	1					1															1
21. Gaafu Alifu-Dhallu	n.d	139	1					1															1
21. Gaafu Alifu-Dhallu	n.d	140	1					1															1
21. Gaafu Alifu-Dhallu	Maarehaa	141	1					1															1
21. Gaafu Alifu-Dhallu	n.d	142	1					1															1
21. Gaafu Alifu-Dhallu	Kadahalagalaa	143	1					1															1
21. Gaafu Alifu-Dhallu	n.d.	144	1					1															1
21. Gaafu Alifu-Dhallu	Farukolhuhuttaa	145	1					1															1
21. Gaafu Alifu-Dhallu	Veraaviligillaa	167	1					1															1
21. Gaafu Alifu-Dhallu	Maavedhdhoo	169	1						1															1
21. Gaafu Alifu-Dhallu	n.d	171	1					1															1
21. Gaafu Alifu-Dhallu	n.d	172	1					1															1
21. Gaafu Alifu-Dhallu	n.d	173	1					1															1
21. Gaafu Alifu-Dhallu	n.d	174	1					1															1
21. Gaafu Alifu-Dhallu	n.d	175	1					1															1
21. Gaafu Alifu-Dhallu	n.d	176	1					1															1
21. Gaafu Alifu-Dhallu	n.d.	177	1					1															1
21. Gaafu Alifu-Dhallu	Bakeththaa	178	1					1															1
21. Gaafu Alifu-Dhallu	Maavaarulaa	179	1						1															1
21. Gaafu Alifu-Dhallu	Kaduhulhudhoo	180		1					1																				1
21. Gaafu Alifu-Dhallu	n.d.	182	1					1															1
21. Gaafu Alifu-Dhallu	Maththurehaa	183	1					1															1
21. Gaafu Alifu-Dhallu	n.d.	184	1					1															1
21. Gaafu Alifu-Dhallu	n.d.	185	1					1															1
21. Gaafu Alifu-Dhallu	n.d.	186	1					1															1
21. Gaafu Alifu-Dhallu	Maafehelaa	187	1					1															1
21. Gaafu Alifu-Dhallu	Innarehaa	188	1					1															1
21. Gaafu Alifu-Dhallu	n.d.	189	1					1															1
21. Gaafu Alifu-Dhallu	n.d.	190	1					1															1
21. Gaafu Alifu-Dhallu	n.d.	191	1					1															1
21. Gaafu Alifu-Dhallu	n.d.	192	1					1															1
21. Gaafu Alifu-Dhallu	n.d.	193	1					1															1
21. Gaafu Alifu-Dhallu	n.d.	194	1					1															1
21. Gaafu Alifu-Dhallu	n.d.	195	1					1															1
21. Gaafu Alifu-Dhallu	n.d.	196	1					1															1
21. Gaafu Alifu-Dhallu	Gemanafushi	197		1					1																				1
21. Gaafu Alifu-Dhallu	Araigaiththaa	198	1					1															1
21. Gaafu Alifu-Dhallu	Maarehaa	199	1					1															1
21. Gaafu Alifu-Dhallu	Medhuhuttaa	200	1					1															1
21. Gaafu Alifu-Dhallu	Dhiyadhoo	201	1					1															1
21. Gaafu Alifu-Dhallu	Kodey	202	1						1															1
21. Gaafu Alifu-Dhallu	Kodeymatheelaabadhoo	203	1					1															1
21. Gaafu Alifu-Dhallu	Hadahaa	204	1					1															1
21. Gaafu Alifu-Dhallu	Kondeyviligili	205	1					1															1
21. Gaafu Alifu-Dhallu	Baavanadhoo	206	1					1															1
21. Gaafu Alifu-Dhallu	Galamadhoo	207	1					1															1
21. Gaafu Alifu-Dhallu	Dhigudhoo	208	1					1															1
21. Gaafu Alifu-Dhallu	Funadhoo	210	1					1															1
21. Gaafu Alifu-Dhallu	Funadhooviligillaa	211	1					1															1
21. Gaafu Alifu-Dhallu	Mahadhdhoo	212	1					1															1
21. Gaafu Alifu-Dhallu	Munandhoo	213	1					1															1
21. Gaafu Alifu-Dhallu	Vodamulaa	214	1					1															1
21. Gaafu Alifu-Dhallu	Dhaandhoo	215		1							1																				1
21. Gaafu Alifu-Dhallu	Nilandhoo	217	1						1															1
21. Gaafu Alifu-Dhallu	Kuredhdhoo	220	1					1															1
21. Gaafu Alifu-Dhallu	Falhumaafushi	221	1						1															1
21. Gaafu Alifu-Dhallu	Kodufuttaa	222	1					1															1
21. Gaafu Alifu-Dhallu	Dhigurah	223	1						1															1
21. Gaafu Alifu-Dhallu	Hulhimendhoo	224	1					1															1
22. Gnaviyani	Foammulah *	1		1					1																				1
23. Seenu	Hithadhoo * (including Aboohuraaa and Gaukendi)	1		1					1																				1
23. Seenu	Kaohera	2	1					1															1
23. Seenu	n.d.	3	1					1															1
23. Seenu	Maahera	4	1					1															1
23. Seenu	n.d.	5	1					1															1
23. Seenu	n.d.	6	1					1															1
23. Seenu	Maradhoofeydhoo (including Hankede islet and Maradhoo)	7_8			1					1																									1
23. Seenu	Boduhajaraa	9	1					1															1
23. Seenu	Savaaheli	10	1					1															1
23. Seenu	Feydhoo	11			1							1																									1
23. Seenu	Dhigihera	12	1									1															1
23. Seenu	Gan	13		1					1																				1
23. Seenu	Madihera	14	1					1															1
23. Seenu	n.d	15	1					1															1
23. Seenu	Viligili	16	1						1															1
23. Seenu	Mulikede	17	1					1															1
23. Seenu	Geskaluaheraa	18	1					1															1
23. Seenu	Heretere	19	1						1															1
23. Seenu	Meedhoo-Hulhudhoo °°°	19		1					1																				1
23. Seenu	Kedevaahera	19	1						1															1
23. Seenu	n.d.	20	1					1															1
23. Seenu	Hikahera	21	1					1															1
23. Seenu	Boduheragandu	22	1					1															1
23. Seenu	Kandu Huraa	23	1					1															1
23. Seenu	n.d.	24	1					1															1
23. Seenu	n.d.	25	1					1															1
23. Seenu	n.d	26	1					1															1
																							406	58	3	4	1	1	77	3	13	1	0	0	7	4	1	0	1	0	14	1	0	1	1	0	11	608
Main function, based on the 2016-2014 situation
	Inhabited islands
	Abandonned island (due to the 2004 tsunami or the population consolidation programme - see details in column "Additionnal information")
	Resort island (no inhabitants) currently in operation
	Resort under construction
	Agricultural island (excluding coconut groves and aquaculture)
	Other type (industrial, airport, few buildings, etc.)
NOTES	Population data: only censuses for 2006 and 2014 are available
[truncated: 7 more columns]

## Sheet: SI3_Trends Surf.-Pop.
Change in island land area and population size, between 2004-2006 and 2014-2016 (excluding n.d.)
ATOLL	ISLAND NAME	Island number
			SURFACE AREA (SA) CHANGE							POP							DENSITY									(SA1) Land loss (<=-3%)							(SA2) Relative stability (+/- 3%)							(SA3) Relative increase (3<= x <=10%)							(SA4) Increase (10<= x <=25%)
			(SA1). Land loss (<=-3%)	(SA2). Relative stability (+/- 3%)	(SA3). Low increase (3<= x <10%)	(SA4). Moderate increase (10<= x <25%)	(SA5). High increase (25<= x <50%)	(SA6). Very high increase (50<= x <100%)	(SA7). Extremely high increase (x>=100%)	(POP1). Decrease (<0%)	(POP2). Relative stability (< +5%)	(POP3). Low increase (5<= x <10%)	(POP4). Moderate increase (10<= x <25%)	(POP5). High increase (25<= x <50%)	(POP6). Very high increase (50<= x <100%)	(POP7). Extremely high increase (x>=100%)	Decrease (<0%)	Relative stability (< +5%)	Low increase (5<= x <10%)	Moderate increase (10<= x <25%)	High increase (25<= x <50%)	Very high increase (50<= x <100%)	Extremely high increase (x>=100%)			(POP1). Decrease (<0%)	(POP2). Relative stability (< +5%)	(POP3). Low increase (5<= x <10%)	(POP4). Moderate increase (10<= x <25%)	(POP5). High increase (25<= x <50%)	(POP6). Very high increase (50<= x <100%)	(POP7). Extremely high increase (x>=100%)	(POP1). Decrease (<0%)	(POP2). Relative stability (< +5%)	(POP3). Low increase (5<= x <10%)	(POP4). Moderate increase (10<= x <25%)	(POP5). High increase (25<= x <50%)	(POP6). Very high increase (50<= x <100%)	(POP7). Extremely high increase (x>=100%)	(POP1). Decrease (<0%)	(POP2). Relative stability (< +5%)	(POP3). Low increase (5<= x <10%)	(POP4). Moderate increase (10<= x <25%)	(POP5). High increase (25<= x <50%)	(POP6). Very high increase (50<= x <100%)	(POP7). Extremely high increase (x>=100%)	(POP1). Decrease (<0%)	(POP2). Relative stability (< +5%)	(POP3). Low increase (5<= x <10%)
1. Ihavandhippolhu	Huvarafushi	11			1					1							1																							1
1. Ihavandhippolhu	Ihavandhoo	14		1								1							1																1
1. Ihavandhippolhu	Mulhadhoo	16		1										1							1																1
1. Ihavandhippolhu	Uligamu	20		1										1							1																1
1. Ihavandhippolhu	Thuraakunu	21			1								1							1																							1
2. Haa Alifu-Noonu	Maarandhoo	1		1										1						1																	1
2. Haa Alifu-Noonu	Finey	5		1										1							1																1
2. Haa Alifu-Noonu	Naivaadhoo	6			1								1						1																								1
2. Haa Alifu-Noonu	Hirimaradhoo	8		1						1							1																1
2. Haa Alifu-Noonu	Nellaidhoo	9		1									1							1																1
2. Haa Alifu-Noonu	Vaikaradhoo	17			1					1							1																							1
2. Haa Alifu-Noonu	Neykurendhoo	18		1						1							1																1
2. Haa Alifu-Noonu	Kanditeem	21-22		1						1							1																1
2. Haa Alifu-Noonu	Goidhoo	23		1									1							1																1
2. Haa Alifu-Noonu	Maafaru	85		1						1							1																1
2. Haa Alifu-Noonu	Maalhendhoo	96		1									1							1																1
2. Haa Alifu-Noonu	Feydhoo	129		1							1							1																1
2. Haa Alifu-Noonu	Noomaraa	130		1						1							1																1
2. Haa Alifu-Noonu	Kumundhoo	133		1						1							1																1
2. Haa Alifu-Noonu	Kulhudhuffushi *	135				1							1				1
2. Haa Alifu-Noonu	Nolhivaramu	136		1									1							1																1
2. Haa Alifu-Noonu	Kuribi	138		1							1							1																1
2. Haa Alifu-Noonu	Nolhivaranfaru	140		1												1							1																1
2. Haa Alifu-Noonu	Hanimaadhoo	141		1											1							1																1
2. Haa Alifu-Noonu	Vashafaru	149				1				1							1																														1
2. Haa Alifu-Noonu	Dhidhdhoo *	153						1					1				1
2. Haa Alifu-Noonu	Utheemu	154		1									1							1																1
2. Haa Alifu-Noonu	Thakandhoo	159		1							1							1																1
3. Maamakunudhoo	Makunudhoo	4			1								1							1																							1
4. Raa	Maduvvari	33				1				1							1																														1
4. Raa	Meedhoo	39		1						1							1																1
4. Raa	Kinolhas	48		1										1							1																1
4. Raa	Fainu	50			1									1						1																								1
4. Raa	Iguraidhoo	51		1						1							1																1
4. Raa	Innamaadhoo	60			1							1						1																								1
4. Raa	Rasmadhoo	61			1							1						1																								1
4. Raa	Maakurathu	64			1					1							1																							1
4. Raa	Dhuvaafaru	67				1										1							1
4. Raa	Ungoofaaru *	71				1				1							1																														1
5. Lhavyani	Hinnavaru	5							1	1							1
5. Lhavyani	Naifaru	9		1									1							1																1
5. Lhavyani	Kurendhoo	18			1						1						1																								1
6. Baa	Thulaadhoo	17							1	1							1
6. Baa	Hitaadhoo	21		1						1							1																1
6. Baa	Eydhafushi *	29						1					1				1
6. Baa	Maalhoss	31			1								1							1																							1
6. Baa	Daravandhoo	33	-	-	-	-	-	-	-		1
6. Baa	Kamadhoo	52			1											1							1																							1
6. Baa	Kudarikilu	58		1									1							1																1
7. Kaashidhoo	Kaashidhoo	3		1								1							1																1
9. Gaafaru	Gaafaru	2				1								1						1
10. North Kaafu	Viligili	23			1								1						1																								1
10. North Kaafu	Male'	24		1										1							1																1
10. North Kaafu	Hulhumale'	28		1												1							1																1
10. North Kaafu	Himmafushi	47						1							1		1
10. North Kaafu	Diffushi	70					1							1					1
11. Thoddoo Island	Thoddoo	1		1										1							1																1
12. Rasdhoo	Rasdhoo *	2				1							1						1
13. Alifu	Mahibadhoo *	56			1								1							1																							1
13. Alifu	Kunburudhoo	57				1								1						1
13. Alifu	Omadhoo	58		1										1							1																1
13. Alifu	Hanghghaameedhoo	59		1									1							1																1
13. Alifu	Ukulhas	74				1									1						1
14. South Kaafu	Guraidhoo	17			1									1							1																							1
14. South Kaafu	Maafushi	23				1										1						1
14. South Kaafu	Gulhi	32				1								1					1
15. Vaavu	Keyodhoo	13		1										1							1																1
15. Vaavu	Felidhoo *	14				1							1				1
15. Vaavu	Thinadhoo	15				1										1							1
16. Faafu	Fieeali	17					1						1				1
17. Meemu	Kolhuvaariyaafushi	26			1					1							1																							1
17. Meemu	Naalaafushi	26					1							1			1
17. Meemu	Muli	29						1					1				1
17. Meemu	Boli Mulah	31			1								1						1																								1
18. Dhaalu	Ribudhoo	3			1									1							1																							1
18. Dhaalu	Meedhoo	45							1		1						1
19. Thaa	Thimarafushi	32							1	1							1
19. Thaa	Gaadhiffushi	35				1								1						1
19. Thaa	Guraidhoo	53						1					1				1
19. Thaa	Dhiyamigili	54				1							1						1
19. Thaa	Vilufushi	64							1							1							1
20. Laamu	Maavah	7			1							1						1																								1
20. Laamu	Gaadhoo	45			1					1							1																							1
20. Laamu	Fonadhoo *	48			1								1							1																							1
20. Laamu	Gamu (previously Maandhoo-Gan-Bodufinolhu)	51			1								1							1																							1
20. Laamu	Mundoo	59			1					1							1																							1
20. Laamu	Maabaidhoo	60			1					1							1																							1
20. Laamu	Dhabidhoo	74		1									1							1																1
21. Gaafu Alifu-Dhallu	Kolamaafushi-Kolaa	10			1					1							1																							1
21. Gaafu Alifu-Dhallu	Thinadhoo * (including Thinadhoomaahuttaa)	25						1					1				1
21. Gaafu Alifu-Dhallu	Madaveli	39			1								1						1																								1
21. Gaafu Alifu-Dhallu	Hoadedhdhoo	45				1								1					1
21. Gaafu Alifu-Dhallu	Nadallaa	85				1							1						1
21. Gaafu Alifu-Dhallu	Rathafandhoo	110			1								1						1																								1
21. Gaafu Alifu-Dhallu	Fiyoari	126		1									1						1																	1
21. Gaafu Alifu-Dhallu	Fares-Maathoda	133		1									1							1																1
21. Gaafu Alifu-Dhallu	Kaduhulhudhoo	180		1									1							1																1
21. Gaafu Alifu-Dhallu	Gemanafushi	197			1								1						1																								1
21. Gaafu Alifu-Dhallu	Kodey	202		1									1							1																1
21. Gaafu Alifu-Dhallu	Dhaandhoo	215						1		1							1
21. Gaafu Alifu-Dhallu	Nilandhoo	217			1					1							1																							1
22. Gnaviyani	Foammulah *	1		1									1							1																1
23. Seenu	Hithadhoo * (including Aboohuraaa and Gaukendi)	1			1								1							1																							1
23. Seenu	Maradhoofeydhoo (including Hankede islet and Maradhoo)	7_8		1									1							1																1
23. Seenu	Feydhoo	11						1						1			1
23. Seenu	Meedhoo-Hulhudhoo °°°	19		1									1							1																1
Total : 110 islands			0	42	30	17	3	8	5	25	6	5	40	20	3	7	38	6	15	27	11	2	6
																										0	0	0	0	0	0	0	9	3	2	16	9	1	2	9	1	3	13	3	0	1	3	0	0
COUNTRY SCALE
				Change in Surface Area
													Nb	%
				(SA1). Land loss (<=-3%)									0	0										Relationship between SA and PoP
				(SA2). Relative stability (+/- 3%)									42	39.2523
				(SA3). Low increase (3<= x <=10%)									30	28.0374										Total (all atolls)
				(SA4). Moderate increase (10<= x <=25%)									17	15.8879												P2
				(SA5). High increase (25<= x <=50%)									3	2.80374												Number of islands
				(SA6). Very high increase (50<= x <=100%)									8	7.47664												POP1	POP2	POP3	POP4	POP5	POP6	POP7	n.d.	Total
				(SA7). Extremely high increase (x>=100%)									5	4.6729										P1	SA1	0	0	0	0	0	0	0	-	0
				n.d.									2	1.86916											SA2	9	3	2	16	9	1	2	-	42
				TOTAL									107	100											SA3	9	1	3	13	3	0	1	-	30
																									SA4	3	0	0	5	5	1	3	-	17
																									SA5	0	0	0	1	2	0	0	-	3
																									SA6	1	0	0	5	1	1	0	-	8
																									SA7	3	1	0	0	0	0	1	-	5
				Change in Population size																					n.d.	-	-	-	-	-	-	-	2	2
													Nb	%											Total	25	5	5	40	20	3	7	2	107
				(POP1). Decrease (<0%)									25	23.3645												P2
				(POP2). Relative stability (< +5%)									6	5.60748												% of the atoll sample													% of the atoll sample										CORRELATIONS
				(POP3). Low increase (5<= x <=10%)									5	4.6729												POP1	POP2	POP3	POP4	POP5	POP6	POP7	n.d.	Total					POP1	POP2	POP3	POP4	POP5	POP6	POP7	n.d.	Total
				(POP4). Moderate increase (10<= x <=25%)									40	37.3832										P1	SA1	0	0	0	0	0	0	0	-	0			P1	SA1	0	0	0	0	0	0	0	-	0
				(POP5). high increase (25<= x <=50%)									20	18.6916											SA2	8.41121	2.80374	1.86916	14.9533	8.41121	0.934579	1.86916	-	39.2523				SA2	10.9091	5.45455	2.72727	12.7273	4.54545	0	1.81818	-	38.1818
				(POP6). Very high increase (50<= x <=100%)									3	2.80374											SA3	8.41121	0.934579	2.80374	12.1495	2.80374	0	0.934579	-	28.0374				SA3	9.09091	3.63636	6.36364	6.36364	0.909091	0.909091	0	-	27.2727
				(POP7). Extremely high increase (x>=100%)									7	6.54206											SA4	2.80374	0	0	4.6729	4.6729	0.934579	2.80374	-	15.8879				SA4	2.72727	0	1.81818	4.54545	5.45455	0	0.909091	-	15.4545
				n.d.									1	0.934579											SA5	0	0	0	0.934579	1.86916	0	0	-	2.80374				SA5	0	0	0.909091	0	1.81818	0	0	-	2.72727
				TOTAL									107	100											SA6	0.934579	0	0	4.6729	0.934579	0.934579	0	-	7.47664				SA6	0.909091	0.909091	3.63636	0.909091	0.909091	0	0	-	7.27273
																									SA7	2.80374	0.934579	0	0	0	0	0.934579	-	4.6729				SA7	3.63636	0	0	0	0	0	0.909091	-	4.54545
																									n.d.	-	-	-	-	-	-	-	1.86916	1.86916				n.d.	-	-	-	-	-	-	-	4.54545	4.54545
																									Total	23.3645	4.6729	4.6729	37.3832	18.6916	2.80374	6.54206	1.86916	100				Total	27.2727	10	15.4545	24.5455	13.6364	0.909091	3.63636	4.54545	100
																									Nb	%	Change
																									0	0	Land loss with a decrease, stability or relative increase in population
																									0	0	Land loss with an increase (moderate to high) increase in population
																									0	0	Land loss with a very high to extremely high increase in population
																									27	25.2336	Relative stability or low increase in land area, with a decrease, stability or low increase in population
																									41	38.3178	Relative stability or low increase in land area, with an increase (moderate to high) in population
																									4	3.73832	Relative stability or low increase in land area, with a very high to extremely high increase in population
																									3	2.80374	Increase (moderate to very high) in land area, with a decrease, stability or low increase in population
																									13	12.1495	Increase (moderate to very high) in land area, with an increase (moderate to high) in population
																									4	3.73832	Increase (moderate to very high) in land area, with a very high to extremely high increase in population
																									5	4.6729	Extremely high increase in land area, with a decrease, stability or low increase in population
																									6	5.60748	Extremely high increase in land area, with an increase (moderate to high) in population
																									2	1.86916	Extremely high increase in land area, with a very high to extremely high increase in population
																									2	1.86916	n.d.
																									107	100	Total
[truncated: 27 more columns]

## Sheet: SI4_Pressure Reef-A
Change in human pressure exerted on the island’s reef between 2004-2006 and 2014-2016
Atoll	Island	Island number	HUMAN PRESSURE ON ISLAND REEF FLAT
			2004-2006			2014-2016								2014-2016
			Boat channel(s) across reef flat	Harbour basin(s) dredged in reef flat (with number identified)	Sediment dredging from reef flat	Persistence of boat channel(s) across reef flat	Extension of boat channel(s) across reef flat	New/Additionnal boat channel(s) dredged in reef flat	Persistence of initial harbour basin(s) dredged in reef flat	Extension of harbour basin(s) dredged in reef flat	New/Additionnal harbour basin(s) dredged in reef flat (with number identified)	Sediment dredging from reef flat		Boat channel(s) across reef flat	Harbour basin(s) dredged in reef flat (with number identified)	Sediment dredging from reef flat
1. Ihavandhippolhu	Govvaafushi	4												0	0	0		Change in human pressure on reef island
1. Ihavandhippolhu	Medhafushi	5	1			1								1	0	0
1. Ihavandhippolhu	Maafinolhu	7												0	0	0
1. Ihavandhippolhu	Manafaru	8				1								1	0	0
1. Ihavandhippolhu	Velifinolhu	9												0	0	0			Nb of islands		% (in proportion to the number of islands per atoll)		Rate of change in the number of equipped islands (+ X%), in proportion to the number of islands per atoll	Rate of change in the % of equipped islands (+ X%), in proportion to the number of islands per atoll
1. Ihavandhippolhu	Kudafinolhu	10												0	0	0
1. Ihavandhippolhu	Huvarafushi	11	1	1		1			1					1	1	0			2004-2006	2014-2016	2004-2006	2014-2016
1. Ihavandhippolhu	Ugulifinolhu	12												0	0	0		Ihavandhippolhu
1. Ihavandhippolhu	Huvahandhoo	13												0	0	0		Type of human pressure on the island's reef
1. Ihavandhippolhu	Ihavandhoo	14	1	1		1				1		1		1	1	1		Boat channel(s)	3	7	16.6667	38.8889	133.333	22.2222
1. Ihavandhippolhu	Gallandhoo	15												0	0	0		Harbour basin(s)	2	4	11.1111	22.2222	100	11.1111
1. Ihavandhippolhu	Mulhadhoo	16						1						1	0	0		Sediment dredging	0	1	0	5.55556	/	5.55556
1. Ihavandhippolhu	Gaamathikulhudhoo	17												0	0	0		Origin of increased pressure
1. Ihavandhippolhu	Berimmadhoo	18												0	0	0		Extension of existing boat channel(s)	0		0
1. Ihavandhippolhu	Madulu	19												0	0	0		Additional boat channel(s)	3		16.6667
1. Ihavandhippolhu	Uligamu	20						1			1			1	1	0		Extension of existing harbour basin(s)	1		5.55556
1. Ihavandhippolhu	Thuraakunu	21						1			1			1	1	0		Additional harbour basin(s)	2		11.1111
1. Ihavandhippolhu	Vagaaru	22												0	0	0		Total island sample (atoll scale)	18
2. Haa Alifu-Noonu	Maarandhoo	1	1			1		1			1			1	1	0		Haa Alifu-Noonu
2. Haa Alifu-Noonu	Faridhoo	2	n.d.			n.d.		1						1	0	0		Type of human pressure on the island's reef
2. Haa Alifu-Noonu	Hodaidhoo	3												0	0	0		Boat channel(s)	32	37	55.1724	63.7931	15.625	8.62069
2. Haa Alifu-Noonu	Ruffushi	4												0	0	0		Harbour basin(s)	11	26	18.9655	44.8276	136.364	25.8621
2. Haa Alifu-Noonu	Finey	5	1		n.d.	1		1			1	1		1	1	1		Sediment dredging	3	11	5.17241	18.9655	266.667	13.7931
2. Haa Alifu-Noonu	Naivaadhoo	6	1			1		1			1			1	1	0		Origin of increased pressure
2. Haa Alifu-Noonu	Theefaridhoo	7	1	1		1			1					1	1	0		Extension of existing boat channel(s)	1		1.72414
2. Haa Alifu-Noonu	Hirimaradhoo	8	1			1		1			1			1	1	0		Additional boat channel(s)	20		34.4828
2. Haa Alifu-Noonu	Nellaidhoo	9	1			1		1			1			1	1	0		Extension of existing harbour basin(s)	4		6.89655
2. Haa Alifu-Noonu	Kanamana	10												0	0	0		Additional harbour basin(s)	18		31.0345
2. Haa Alifu-Noonu	Hirinaidhoo	11	1			1								1	0	0		Total island sample (atoll scale)	58
2. Haa Alifu-Noonu	Kudanaagoashi	13										1		0	0	1		Maamakunudhoo
2. Haa Alifu-Noonu	Muiri	14	1			1								1	0	0		Type of human pressure on the island's reef
2. Haa Alifu-Noonu	Kudamuraidhoo	15						1						1	0	0		Boat channel(s)	1	0	50	50	-100	0
2. Haa Alifu-Noonu	Kattalafushi	16												0	0	0		Harbour basin(s)	1	1	50	50	0	0
2. Haa Alifu-Noonu	Vaikaradhoo	17	1	1		1			1					1	1	0		Sediment dredging	1	2	50	50	100	0
2. Haa Alifu-Noonu	Neykurendhoo	18	1			1		1			1	1		1	1	1		Origin of increased pressure
2. Haa Alifu-Noonu	Valkaramuraidhoo	19												0	0	0		Extension of existing boat channel(s)	0		0
2. Haa Alifu-Noonu	Kakai-ariyadhoo	20	1			1								1	0	0		Additional boat channel(s)	0		0
2. Haa Alifu-Noonu	Kanditeem	21-22	1	1		1				1				1	1	0		Extension of existing harbour basin(s)	1		50
2. Haa Alifu-Noonu	Goidhoo	23	1			1		1			1			1	1	0		Additional harbour basin(s)	1		50
2. Haa Alifu-Noonu	Fushifarurah	24												0	0	0		Total island sample (atoll scale)	2
2. Haa Alifu-Noonu	Dhekenanfaru	42	1			n.d.								0	0	0		Raa
2. Haa Alifu-Noonu	Kuramaadhoo	43												0	0	0		Type of human pressure on the island's reef
2. Haa Alifu-Noonu	Dhonaerikadoodhoo	64						1				1		1	0	1		Boat channel(s)	16	16	33.3333	33.3333	0	0
2. Haa Alifu-Noonu	Karimma	65												0	0	0		Harbour basin(s)	6	14	12.5	29.1667	133.333	16.6667
2. Haa Alifu-Noonu	n.d.	66												0	0	0		Sediment dredging	3	5	6.25	10.4167	66.6667	4.16667
2. Haa Alifu-Noonu	Maafaru	85	1	1	1	1				1		1		1	1	1		Origin of increased pressure
2. Haa Alifu-Noonu	Huvadhumaavattaru	86	1			1								1	0	0		Extension of existing boat channel(s)	2		4.16667
2. Haa Alifu-Noonu	Farumuli	89												0	0	0		Additional boat channel(s)	10		20.8333
2. Haa Alifu-Noonu	Kadimmahuraa	90												0	0	0		Extension of existing harbour basin(s)	4		8.33333
2. Haa Alifu-Noonu	Landhoo	91						1			1			1	1	0		Additional harbour basin(s)	11		22.9167
2. Haa Alifu-Noonu	Maalhendhoo	96	1	1		1				1				1	1	0		Total island sample (atoll scale)	48
2. Haa Alifu-Noonu	Feydhoo	129	1			1		1			1			1	1	0		Lhaviyani
2. Haa Alifu-Noonu	Noomaraa	130	1			1		1			1			1	1	0		Type of human pressure on the island's reef
2. Haa Alifu-Noonu	Neyo	131												0	0	0		Boat channel(s)	6	7	23.0769	26.9231	16.6667	3.84615
2. Haa Alifu-Noonu	Maavaidhoo	132	n.d.			n.d.								0	0	0		Harbour basin(s)	5	6	19.2308	23.0769	20	3.84615
2. Haa Alifu-Noonu	Kumundhoo	133	1			1		1			1			1	1	0		Sediment dredging	6	7	23.0769	26.9231	16.6667	3.84615
2. Haa Alifu-Noonu	Keylakuna	134	1			1								1	0	0		Origin of increased pressure
2. Haa Alifu-Noonu	Kulhudhuffushi *	135	1	1	1	1		1	1		1	1		1	1	1		Extension of existing boat channel(s)	0		0
2. Haa Alifu-Noonu	Nolhivaramu	136	1	1		1				1				1	1	0		Additional boat channel(s)	2		7.69231
2. Haa Alifu-Noonu	Kuburudhoo	137	1			1								1	0	0		Extension of existing harbour basin(s)	2		7.69231
2. Haa Alifu-Noonu	Kuribi	138	1	1		1		1	1		1	1		1	1	1		Additional harbour basin(s)	2		7.69231
2. Haa Alifu-Noonu	Huraa = Kuredhigadu	139												0	0	0		Total island sample (atoll scale)	26
2. Haa Alifu-Noonu	Nolhivaranfaru	140	1			1		1						1	0	0		Baa
2. Haa Alifu-Noonu	Hanimaadhoo	141	1	1		1			1					1	1	0		Type of human pressure on the island's reef
2. Haa Alifu-Noonu	Hodaafushi	142												0	0	0		Boat channel(s)	23	22	52.2727	50	-4.34783	-2.27273
2. Haa Alifu-Noonu	Maafahi	144	1			1						1		1	0	1		Harbour basin(s)	7	16	15.9091	36.3636	128.571	20.4545
2. Haa Alifu-Noonu	Muraidhoo	145	n.d.								1			0	1	0		Sediment dredging	7	9	15.9091	20.4545	28.5714	4.54545
2. Haa Alifu-Noonu	Alidhoo	146						1			1			1	1	0		Origin of increased pressure
2. Haa Alifu-Noonu	Vashafaru	149						1			1	1		1	1	1		Extension of existing boat channel(s)	1		2.27273
2. Haa Alifu-Noonu	Beenaafushi	150												0	0	0		Additional boat channel(s)	4		9.09091
2. Haa Alifu-Noonu	Naridhoo	152												0	0	0		Extension of existing harbour basin(s)	2		4.54545
2. Haa Alifu-Noonu	Dhidhdhoo *	153	1	1		1			1			1		1	1	1		Additional harbour basin(s)	7		15.9091
2. Haa Alifu-Noonu	Utheemu	154	1			1		1			1			1	1	0		Total island sample (atoll scale)	44
2. Haa Alifu-Noonu	Dhonakulhi	157										1		0	0	1		Kaashidhoo
2. Haa Alifu-Noonu	Mulidhoo	158	1			1								1	0	0		Type of human pressure on the island's reef
2. Haa Alifu-Noonu	Thakandhoo	159	1	1	1	1	1		1		1			1	1	0		Boat channel(s)	1	1	100	100	0	0
3. Maamakunudhoo	Innafushi	1										1		0	0	1		Harbour basin(s)	1	0	100	0	-100	-100
3. Maamakunudhoo	Makunudhoo	4	1	1	1					1	1	1		0	1	1		Sediment dredging	0	0	0	0	/	0
4. Raa	Kadoogadu	3												0	0	0		Origin of increased pressure
4. Raa	Veyvah	4												0	0	0		Extension of existing boat channel(s)	0		0
4. Raa	Fuggiri	6												0	0	0		Additional boat channel(s)	0		0
4. Raa	Uthurumaafaru	7												0	0	0		Extension of existing harbour basin(s)	0		0
4. Raa	Maamigli	8	1			1		1						1	0	0		Additional harbour basin(s)	0		0
4. Raa	Vaffushi	9												0	0	0		Total island sample (atoll scale)	1
4. Raa	Kurehdhoo	10												0	0	0		Goidhoo
4. Raa	Goiymaru	11												0	0	0		Type of human pressure on the island's reef
4. Raa	Vaffushihuraa	13												0	0	0		Boat channel(s)	0	0	0	0	/	0
4. Raa	Badaveri	15												0	0	0		Harbour basin(s)	1	1	100	100	0	0
4. Raa	Kandholhudhoo	16												0	0	0		Sediment dredging	0	0	0	0	/	0
4. Raa	Giraavaru	20												0	0	0		Origin of increased pressure
4. Raa	Lhaabugali	24												0	0	0		Extension of existing boat channel(s)	0		0
4. Raa	Guboshi	25												0	0	0		Additional boat channel(s)	0		0
4. Raa	Filaidhoo (Mahidhoo)	26												0	0	0		Extension of existing harbour basin(s)	0		0
4. Raa	Bodufarufinolhu	27												0	0	0		Additional harbour basin(s)	0		0
4. Raa	Kothaifaru	28	1			1								1	0	0		Total island sample (atoll scale)	1
4. Raa	Maashigiri	29												0	0	0		Gaafaru
4. Raa	Kottafaru (Kuroshigiri)	30												0	0	0		Type of human pressure on the island's reef
4. Raa	Fasmendhoo	31												0	0	0		Boat channel(s)	1	1	100	100	0	0
4. Raa	Wakkaru (Filaidhoo)	32	1			1								1	0	0		Harbour basin(s)	1	1	100	100	0	0
4. Raa	Maduvvari	33	1	1					1		1			0	1	0		Sediment dredging	0	0	0	0	/	0
4. Raa	Dhigali	35									1			0	1	0		Origin of increased pressure
4. Raa	Lhohi	37												0	0	0		Extension of existing boat channel(s)	0		0
4. Raa	Kukulhudhoo	38												0	0	0		Additional boat channel(s)	0		0
4. Raa	Meedhoo	39	1	1		1			1		1			1	1	0		Extension of existing harbour basin(s)	1		100
4. Raa	Aarah	40					1				1	1		1	1	1		Additional harbour basin(s)	0		0
4. Raa	Kudathulhaadhoo	42												0	0	0		Total island sample (atoll scale)	1
4. Raa	Huruvalhi	46												0	0	0		North Kaafu
4. Raa	Dheburidheythereyvaadhoo	47												0	0	0		Type of human pressure on the island's reef
4. Raa	Kinolhas	48	1			1		1			1			1	1	0		Boat channel(s)	26	25	65	62.5	-3.84615	-2.5
4. Raa	Meedhupparu (Pearl Island)	49	1			1						1		1	0	1		Harbour basin(s)	21	24	52.5	60	14.2857	7.5
4. Raa	Fainu	50	1			1		1			1	1		1	1	1		Sediment dredging	17	22	42.5	55	29.4118	12.5
4. Raa	Iguraidhoo	51	1	1	1					1				0	1	0		Origin of increased pressure
4. Raa	Thaavathaa	52												0	0	0		Extension of existing boat channel(s)	2		5
4. Raa	Neyo	53												0	0	0		Additional boat channel(s)	4		10
4. Raa	Dhoragali	54												0	0	0		Extension of existing harbour basin(s)	3		7.5
4. Raa	Kottefaru	55						1						1	0	0		Additional harbour basin(s)	2		5
4. Raa	Vandhoo	58	1			1		1			1			1	1	0		Total island sample (atoll scale)	40
4. Raa	Innamaadhoo	60	1	1		1		1		1	1			1	1	0		Thoddoo
4. Raa	Rasmadhoo	61	1	1				1		1				1	1	0		Type of human pressure on the island's reef
4. Raa	Kudakurathu	63												0	0	0		Boat channel(s)	1	1	100	100	0	0
4. Raa	Maakurathu	64	1					1			1			1	1	0		Harbour basin(s)	1	1	100	100	0	0
4. Raa	Dhuvaafaru	67	1			1		1			1	1		1	1	1		Sediment dredging	0	0	0	0	/	0
4. Raa	Dhuvaafaruhuraa	68												0	0	0		Origin of increased pressure
4. Raa	Ungoofaaru *	71	1	1	1	1	1			1		1		1	1	1		Extension of existing boat channel(s)	0		0
4. Raa	Ugulu	72												0	0	0		Additional boat channel(s)	2		200
4. Raa	Ifuru	73	1		1	1		1			1			1	1	0		Extension of existing harbour basin(s)	0		0
5. Lhavyani	Kuredhdhoo	1			1							1		0	0	1		Additional harbour basin(s)	0		0
5. Lhavyani	Hinnavaru	5	1	1	1	1		1	1	1				1	1	0		Total island sample (atoll scale)	1
5. Lhavyani	Gaaerifaru	6												0	0	0		Rasdhoo
5. Lhavyani	Felivaru	7	1	1		1			1					1	1	0		Type of human pressure on the island's reef
5. Lhavyani	Madivaru	8	1	1	1	1			1			1		1	1	1		Boat channel(s)	2	2	33.3333	33.3333	0	0
5. Lhavyani	Naifaru	9	1	1	1	1			1		1	1		1	1	1		Harbour basin(s)	1	3	16.6667	50	200	33.3333
5. Lhavyani	Veyvah	10												0	0	0		Sediment dredging	4	4	66.6667	66.6667	0	0
5. Lhavyani	Vavvaru	11												0	0	0		Origin of increased pressure
5. Lhavyani	Kanifushi- Maavaafushi	12						1			1	1		1	1	1		Extension of existing boat channel(s)	0		0
5. Lhavyani	Dhidhdhoo	13												0	0	0		Additional boat channel(s)	1		16.6667
5. Lhavyani	Kurendhoo	18	1	1		1				1				1	1	0		Extension of existing harbour basin(s)	0		0
5. Lhavyani	Lhohi	19												0	0	0		Additional harbour basin(s)	2		33.3333
5. Lhavyani	Lhossalafushi	20												0	0	0		Total island sample (atoll scale)	6
5. Lhavyani	Varihuraa	21												0	0	0		Alifu
5. Lhavyani	Maduvvari	22												0	0	0		Type of human pressure on the island's reef
5. Lhavyani	Aligaru	23												0	0	0		Boat channel(s)	16	16	88.8889	88.8889	0	0
5. Lhavyani	Thimamaafushi	24												0	0	0		Harbour basin(s)	8	9	44.4444	50	12.5	5.55556
5. Lhavyani	Madhiriguraidhoo (Palm Beach)	39			1							1		0	0	1		Sediment dredging	4	7	22.2222	38.8889	75	16.6667
5. Lhavyani	Fushifaru	40												0	0	0		Origin of increased pressure
5. Lhavyani	Kanuhuraa	41	1		1	1						1		1	0	1		Extension of existing boat channel(s)	1		5.55556
5. Lhavyani	Medhadihuraa	42										1		0	0	1		Additional boat channel(s)	3		16.6667
5. Lhavyani	Musleiygihuraa	43												0	0	0		Extension of existing harbour basin(s)	2		11.1111
5. Lhavyani	Dhehura-evvi-hura	44												0	0	0		Additional harbour basin(s)	1		5.55556
5. Lhavyani	n.d.	45												0	0	0		Total island sample (atoll scale)	18
5. Lhavyani	n.d.	46												0	0	0		South Kaafu
5. Lhavyani	Fehigili	47												0	0	0		Type of human pressure on the island's reef
6. Baa	Keyodhoo	5												0	0	0		Boat channel(s)	17	15	70.8333	62.5	-11.7647	-8.33333
6. Baa	Gemendhoo	7												0	0	0		Harbour basin(s)	10	14	41.6667	58.3333	40	16.6667
6. Baa	Dhakandhoo	8	1			1								1	0	0		Sediment dredging	11	13	45.8333	54.1667	18.1818	8.33333
6. Baa	Fares	9	1			1								1	0	0		Origin of increased pressure
6. Baa	Ahivahfushi	10												0	0	0		Extension of existing boat channel(s)	1		4.16667
6. Baa	Mendhoo	11	1			1								1	0	0		Additional boat channel(s)	5		20.8333
6. Baa	n.d.	12	1			1								1	0	0		Extension of existing harbour basin(s)	2		8.33333
6. Baa	Vakkaru	13	1			1		1			1			1	1	0		Additional harbour basin(s)	8		33.3333
6. Baa	Muthaafushi	14												0	0	0		Total island sample (atoll scale)	24
6. Baa	Eboodhoo	15												0	0	0		Vaavu
6. Baa	Gaaviligili	16												0	0	0		Type of human pressure on the island's reef
6. Baa	Thulaadhoo	17	1	1	1	1		1		1		1		1	1	1		Boat channel(s)	7	7	100	100	0	0
6. Baa	Bodufinolhu	18												0	0	0		Harbour basin(s)	2	3	28.5714	42.8571	50	14.2857
6. Baa	Dhunikolhu (Coco Palm)	19												0	0	0		Sediment dredging	1	4	14.2857	57.1429	300	42.8571
6. Baa	Olhugiri	20												0	0	0		Origin of increased pressure
6. Baa	Hitaadhoo	21	1						1					0	1	0		Extension of existing boat channel(s)	0		0
6. Baa	Maamaduvvari	22	1			1					1			1	1	0		Additional boat channel(s)	1		14.2857
6. Baa	Kanifushi	23									1	1		0	1	1		Extension of existing harbour basin(s)	0		0
6. Baa	Ufulingili	24												0	0	0		Additional harbour basin(s)	2		28.5714
6. Baa	Kudadhoo	25												0	0	0		Total island sample (atoll scale)	7
6. Baa	Miriyandhoo	26												0	0	0		Faafu
6. Baa	Hulhudhoo	27												0	0	0		Type of human pressure on the island's reef
6. Baa	Maaddoo	28	1			1								1	0	0		Boat channel(s)	5	4	62.5	50	-20	-12.5
6. Baa	Eydhafushi *	29	1	1	1	1			1					1	1	0		Harbour basin(s)	1	3	12.5	37.5	200	25
6. Baa	Kunfunadhoo (Sonevafushi)	30	1		1	1			1					1	1	0		Sediment dredging	1	1	12.5	12.5	0	0
6. Baa	Maalhoss	31	1	1	1	1			1					1	1	0		Origin of increased pressure
6. Baa	Hibalhidhoo	32	1			1								1	0	0		Extension of existing boat channel(s)	0		0
6. Baa	Daravandhoo	33	1	1		1		1		1		1		1	1	1		Additional boat channel(s)	1		12.5
6. Baa	Horubadhoo (Royal Island)	34			1							1		0	0	1		Extension of existing harbour basin(s)	0		0
6. Baa	n.d	35	1	1	1	1			1			1		1	1	1		Additional harbour basin(s)	2		25
6. Baa	Hanifaruhuraa	36												0	0	0		Total island sample (atoll scale)	8
6. Baa	Aidhoo	38												0	0	0		Meemu
6. Baa	Thiladhoo	49	1			1								1	0	0		Type of human pressure on the island's reef
6. Baa	Madhirivaadhoo	50												0	0	0		Boat channel(s)	5	5	22.7273	22.7273	0	0
6. Baa	Milaidhoo	51	1			1					1	1		1	1	1		Harbour basin(s)	3	5	13.6364	22.7273	66.6667	9.09091
6. Baa	Kamadhoo	52	1	1	1	1			1			1		1	1	1		Sediment dredging	3	5	13.6364	22.7273	66.6667	9.09091
6. Baa	Landaa Giraavaru	53									1	1		0	1	1		Origin of increased pressure
6. Baa	Undoodhoo	54	1			1								1	0	0		Extension of existing boat channel(s)	1		4.54545
6. Baa	Funadhoo	55	1			1								1	0	0		Additional boat channel(s)	1		4.54545
6. Baa	Hulhudhoo	56	1			1								1	0	0		Extension of existing harbour basin(s)	1		4.54545
6. Baa	Kihavahhuruvalhi	57	1				1	1			1	1		1	1	1		Additional harbour basin(s)	3		13.6364
6. Baa	Kudarikilu	58	1	1		1			1					1	1	0		Total island sample (atoll scale)	22
6. Baa	Voavah	59									1			0	1	0		Dhaalu
6. Baa	Bathalaa	60												0	0	0		Type of human pressure on the island's reef
7. Kaashidhoo	Kaashidhoo	3	1	1		1			1					1	1	0		Boat channel(s)	7	6	77.7778	66.6667	-14.2857	-11.1111
8. Goidhoo	Innafushi	1												0	0	0		Harbour basin(s)	1	4	11.1111	44.4444	300	33.3333
9. Gaafaru	Gaafaru	2	1	1		1				1				1	1	0		Sediment dredging	4	4	44.4444	44.4444	0	0
10. North Kaafu	Olhahali	1	1			1					1	1		1	1	1		Origin of increased pressure
10. North Kaafu	Akirifushi	2	1			1		1				1		1	0	1		Extension of existing boat channel(s)	1		11.1111
10. North Kaafu	Eriyadhu	3	1			1								1	0	0		Additional boat channel(s)	1		11.1111
10. North Kaafu	Makunudhoo	4												0	0	0		Extension of existing harbour basin(s)	0		0
10. North Kaafu	Ziyaaraifushi (Summer Island)	5			n.d.							1		0	0	1		Additional harbour basin(s)	3		33.3333
10. North Kaafu	Baros	16						1				1		1	0	1		Total island sample (atoll scale)	9
10. North Kaafu	Giraavaru (Centara Ras Fushi Resort & Spa Maldives)	18	1	1		1			1			1		1	1	1		Thaa
10. North Kaafu	Thila Fushi	19	1		1	1						1		1	0	1		Type of human pressure on the island's reef
10. North Kaafu	Thila fushi	21	1		1	1						1		1	0	1		Boat channel(s)	6	5	26.087	21.7391	-16.6667	-4.34783
10. North Kaafu	Viligili	23	1	1		1			1					1	1	0		Harbour basin(s)	4	5	17.3913	21.7391	25	4.34783
10. North Kaafu	Male'	24	1	1		1			1					1	1	0		Sediment dredging	2	3	8.69565	13.0435	50	4.34783
10. North Kaafu	Funadhoo	25	1	1		1			1					1	1	0		Origin of increased pressure
10. North Kaafu	Hulhule	26	1	1	1	1			1			1		1	1	1		Extension of existing boat channel(s)	2		8.69565
10. North Kaafu	Dhoonidhoo	27	1	1		1			1					1	1	0		Additional boat channel(s)	1		4.34783
10. North Kaafu	Hulhumale'	28	1		1				1			1		0	1	1		Extension of existing harbour basin(s)	19		82.6087
10. North Kaafu	Feydhoo Finolhu	32	1	1		1			1					1	1	0		Additional harbour basin(s)	1		4.34783
10. North Kaafu	Vihamanaafushi (Kurumba Village)	33	1	1		1			1					1	1	0		Total island sample (atoll scale)	23
10. North Kaafu	Aarah	34		1					1					0	1	0		Laamu
10. North Kaafu	Farukolhufush (Club Med)	35			1							1		0	0	1		Type of human pressure on the island's reef
10. North Kaafu	Furanafushi (Full Moon)	36	1	1	1	1		1	1			1		1	1	1		Boat channel(s)	7	8	18.9189	21.6216	14.2857	2.7027
10. North Kaafu	Gaagandu	37		1					1					0	1	0		Harbour basin(s)	8	10	21.6216	27.027	25	5.40541
10. North Kaafu	n.d	38			1							1		0	0	1		Sediment dredging	4	6	10.8108	16.2162	50	5.40541
10. North Kaafu	Kanduoiygiri	39		1					1					0	1	0		Origin of increased pressure
10. North Kaafu	Kudabados	40	1			1								1	0	0		Extension of existing boat channel(s)	0		0
10. North Kaafu	Bodubandos (Bandos)	41	1	1		1			1					1	1	0		Additional boat channel(s)	3		8.10811
10. North Kaafu	Lankanfinolhu (Paradise)	42	1	1	1	1			1			1		1	1	1		Extension of existing harbour basin(s)	5		13.5135
10. North Kaafu	Lankanfushi (Hudhuveli)	44	1	1	1	1		1	1			1		1	1	1		Additional harbour basin(s)	3		8.10811
10. North Kaafu	n.d	46												0	0	0		Total island sample (atoll scale)	37
10. North Kaafu	Himmafushi	47	1	1	1		1		1	1	1	1		1	1	1		Gaafu Alifu-Dhaalu
10. North Kaafu	Thulhaagiri	48	1		1		1					1		1	0	1		Type of human pressure on the island's reef
10. North Kaafu	Girifushi	49	1	1	1	1			1			1		1	1	1		Boat channel(s)	16	24	8.60215	12.9032	50	4.30108
10. North Kaafu	n.d	50												0	0	0		Harbour basin(s)	9	20	4.83871	10.7527	122.222	5.91398
10. North Kaafu	Thaburudhoo	51										1		0	0	1		Sediment dredging	7	14	3.76344	7.52688	100	3.76344
10. North Kaafu	Kanu Huraa (Tari)	52	1	1	1	1			1			1		1	1	1		Origin of increased pressure
10. North Kaafu	Vabboahura	53			1							1		0	0	1		Extension of existing boat channel(s)	1		0.537634
10. North Kaafu	n.d	54												0	0	0		Additional boat channel(s)	11		5.91398
10. North Kaafu	Kudahuraa	56	1	1	1	1			1	1		1		1	1	1		Extension of existing harbour basin(s)	6		3.22581
10. North Kaafu	Diffushi	70	1	1	1					1				0	1	0		Additional harbour basin(s)	12		6.45161
10. North Kaafu	Meerufenfushi	71		1	1				1			1		0	1	1		Total island sample (atoll scale)	186
10. North Kaafu	Kagi	75	1			1			1					1	1	0		Gnaviyani
11. Thoddoo Island	Thoddoo	1	1	1		1		1	1					1	1	0		Type of human pressure on the island's reef
12. Rasdhoo	Kuramathi	1	1		1	1		1				1		1	0	1		Boat channel(s)	1	1	100	100	0	0
12. Rasdhoo	Rasdhoo *	2	n.d.		1						1	1		0	1	1		Harbour basin(s)	1	1	100	100	0	0
12. Rasdhoo	Madivaru	3												0	0	0		Sediment dredging	0	0	0	0	#DIV/0!	0
12. Rasdhoo	n.d.	4												0	0	0		Origin of increased pressure
12. Rasdhoo	n.d.	5			1						1	1		0	1	1		Extension of existing boat channel(s)	0		0
12. Rasdhoo	Veligandu	6	1	1	1	1			1			1		1	1	1		Additional boat channel(s)	0		0
13. Alifu	Gaathafushi	9												0	0	0		Extension of existing harbour basin(s)	0		0
13. Alifu	Fesdhoo	10	1	1		1		1	1					1	1	0		Additional harbour basin(s)	0		0
13. Alifu	Athurugau	13	1			1								1	0	0		Total island sample (atoll scale)	1
13. Alifu	Heenfaru	15	n.d.			n.d.								0	0	0		Seenu
13. Alifu	Mahibadhoo *	56	1	1	1	1				1		1		1	1	1		Type of human pressure on the island's reef
13. Alifu	Kunburudhoo	57	1			1		1			1	1		1	1	1		Boat channel(s)	10	13	37.037	48.1481	30	11.1111
13. Alifu	Omadhoo	58	1	1	1	1			1			1		1	1	1		Harbour basin(s)	6	7	22.2222	25.9259	16.6667	3.7037
13. Alifu	Hanghghaameedhoo	59	1	1		1			1					1	1	0		Sediment dredging	6	7	22.2222	25.9259	16.6667	3.7037
13. Alifu	Dhiggiri	60	1			1								1	0	0		Origin of increased pressure
13. Alifu	Alikoirah	62	1			1								1	0	0		Extension of existing boat channel(s)	1		3.7037
13. Alifu	Mushimasgali	63	1	1	1	1			1					1	1	0		Additional boat channel(s)	5		18.5185
13. Alifu	Kandholhudhoo	67	1	1		1	1		1			1		1	1	1		Extension of existing harbour basin(s)	2		7.40741
13. Alifu	Ellaidhoo	68	1	1		1			1					1	1	0		Additional harbour basin(s)	4		14.8148
13. Alifu	Halaveli	69	1			1						1		1	0	1		Total island sample (atoll scale)	27
13. Alifu	Bathala	70	1			1		1						1	0	0
13. Alifu	Maayafushi	71	1			1						1		1	0	1
13. Alifu	Velidhoo	73	1		1	1								1	0	0		TOTAL (all atolls)
13. Alifu	Ukulhas	74	1	1	n.d.	1				1		1		1	1	1		Type of human pressure on the island's reef
14. South Kaafu	Velassaru	1			1							1		0	0	1		Boat channel(s)	209	223	34.66	36.9818	6.69856	2.32172
14. South Kaafu	Fihalhohi	6						1	1		1			1	1	0		Harbour basin(s)	110	178	18.2421	29.5191	61.8182	11.2769
14. South Kaafu	Ehuruh Huraa	8												0	0	0		Sediment dredging	84	125	13.9303	20.7297	48.8095	6.79934
14. South Kaafu	Olhuveli	10	1	1	1				1		1	1		0	1	1		Origin of increased pressure
14. South Kaafu	Bodufinolhu	12	1	1	1	1				1	1	1		1	1	1		Extension of existing boat channel(s)	14		2.32172
14. South Kaafu	Kudafinolhu	13												0	0	0		Additional boat channel(s)	77		12.7695
14. South Kaafu	Maadhoo	15	1	1	1	1		1	1		1	1		1	1	1		Extension of existing harbour basin(s)	38		6.30182
14. South Kaafu	Lhosfushi	16												0	0	0		Additional harbour basin(s)	84		13.9303
14. South Kaafu	Guraidhoo	17										1		0	0	1		Total island sample (5 n.d. islands)	603
14. South Kaafu	Kandoomafushi	18	1	1	1	1			1			1		1	1	1
14. South Kaafu	Viligilivaru	20	1			1		1				1		1	0	1
14. South Kaafu	Makunufushi	21	1			1					1	1		1	1	1
14. South Kaafu	Biyaadhoo	22	1											0	0	0
14. South Kaafu	Maafushi	23	1	1	1	1			1		1	1		1	1	1
14. South Kaafu	Boduhuraa	25	1	1	1	1			1					1	1	0
14. South Kaafu	Dhigufinolhu	27	1		1							1		0	0	1
14. South Kaafu	Veliganduhuraa	28	1		1	1		1			1			1	1	0
14. South Kaafu	Gulhiggaathuhuraa	29	1	1		1			1					1	1	0
14. South Kaafu	n.d	31	1			1					1	1		1	1	1
14. South Kaafu	Gulhi	32	1	1	1	1	1			1		n.d.		1	1	0
14. South Kaafu	Kudagulhi	33	1			1								1	0	0
14. South Kaafu	Eboodhoo	34	1	1	1	1			1					1	1	0
14. South Kaafu	Eboodhoofinolhu	35										1		0	0	1
14. South Kaafu	Vaadhoo	36	1	1		1		1	1			1		1	1	1
15. Vaavu	Keyodhoo	13	1	1		1			1					1	1	0
15. Vaavu	Felidhoo *	14	1	1	1	1		1	1		1	1		1	1	1
15. Vaavu	Thinadhoo	15	1			1					1	1		1	1	1
15. Vaavu	Hulhidhoo	16	1			1								1	0	0
15. Vaavu	Aarah	17	1			1								1	0	0
15. Vaavu	Alimathaa	18	1			1						1		1	0	1
15. Vaavu	Dhiggiri	19	1			1						1		1	0	1
16. Faafu	Himithi	1			1									0	0	0
16. Faafu	Minimasgali	2	1			1								1	0	0
16. Faafu	Jinnathugau	11	1			1								1	0	0
16. Faafu	Filitheyo	12	1	1		1			1					1	1	0
16. Faafu	Maafushi	14	1			1		1			1			1	1	0
16. Faafu	Dhiguvarufinolhu	15												0	0	0
16. Faafu	Fieeali	17	1								1	1		0	1	1
16. Faafu	Vilingilvarufinolhu	18												0	0	0
17. Meemu	Kurali	3												0	0	0
17. Meemu	Kuradhigandu	7												0	0	0
17. Meemu	Dhiththudi	8												0	0	0
17. Meemu	Kolhuvaariyaafushi	9	1	1	1	1			1	1	1	1		1	1	1
17. Meemu	Haafushi	12												0	0	0
17. Meemu	Fenfuraaveli	13												0	0	0
17. Meemu	Maahuraa	14												0	0	0
17. Meemu	Maausfushi	15						1						1	0	0
17. Meemu	Kudausfushi	16												0	0	0
17. Meemu	Dhekunuboduveli	17												0	0	0
17. Meemu	Gasveli	18												0	0	0
17. Meemu	Kekuraalhuveli	19												0	0	0
17. Meemu	Hakuraahuraa	21										1		0	0	1
17. Meemu	n.d.	22												0	0	0
17. Meemu	n.d.	23												0	0	0
17. Meemu	n.d.	24												0	0	0
17. Meemu	Medhufushi	25	1		1	1			1			1		1	1	1
17. Meemu	Naalaafushi	26	1	1		1			1		1	1		1	1	1
17. Meemu	Maalhuveli	28												0	0	0
17. Meemu	Muli	29	1	1	1				1			1		0	1	1
17. Meemu	Boahuraa	30												0	0	0
17. Meemu	Boli Mulah	31	1				1				1			1	1	0
18. Dhaalu	Maagau	2	1			1								1	0	0
18. Dhaalu	Ribudhoo	3	1	1		1			1					1	1	0
18. Dhaalu	Dhoores	4	1				1				1			1	1	0
18. Dhaalu	Vommuli	5	1			1		1			1			1	1	0
18. Dhaalu	Velavaru	42	1			1						1		1	0	1
18. Dhaalu	Meedhoo	45	1		1						1			0	1	0
18. Dhaalu	Meedhuffushi	46	1		1	1						1		1	0	1
18. Dhaalu	n.d	47			1							1		0	0	1
18. Dhaalu	n.d	48			1							1		0	0	1
19. Thaa	Thimarafushi	32	1	1	1			1	1			1		1	1	1
19. Thaa	Hiriyanfushi	33	1											0	0	0
19. Thaa	Usfushi	34												0	0	0
19. Thaa	Gaadhiffushi	35	1				1				1			1	1	0
19. Thaa	Hulhiyanfushi	36												0	0	0
19. Thaa	Kolhufushi	37												0	0	0
19. Thaa	Ekuruffushi	38												0	0	0
19. Thaa	Bodurehaa	39												0	0	0
19. Thaa	Fenmeerufushi	40												0	0	0
19. Thaa	Olhudhiyafushi	41												0	0	0
19. Thaa	Kaaddoo	42												0	0	0
19. Thaa	n.d	43												0	0	0
19. Thaa	Kudakaaddoo	44												0	0	0
19. Thaa	Hathifushi	45												0	0	0
19. Thaa	Bodufinolhu	52												0	0	0
19. Thaa	Guraidhoo	53	1	1	1	1			1			1		1	1	1
19. Thaa	Dhiyamigili	54	1	1		1			1	1				1	1	0
19. Thaa	Ufuriyaa	58												0	0	0
19. Thaa	Kalhufahalafushi	60												0	0	0
19. Thaa	n.d	61												0	0	0
19. Thaa	Dhonanfushi	62												0	0	0
19. Thaa	Hodelifushi	63												0	0	0
19. Thaa	Vilufushi	64	1	1			1			1		1		1	1	1
20. Laamu	Hanhushi	4												0	0	0
20. Laamu	Kashidhoo	5												0	0	0
20. Laamu	Guraidhoo	6												0	0	0
20. Laamu	Maavah	7	1	1		1				1				1	1	0
20. Laamu	Bodumaabulhali	8												0	0	0
20. Laamu	Kudamaabulhali	9												0	0	0
20. Laamu	Kalhurahaa	10												0	0	0
20. Laamu	Enberahaa	11												0	0	0
20. Laamu	Haiythoshi	12												0	0	0
20. Laamu	Gaadhoo	45	1	1		1			1					1	1	0
20. Laamu	Fonadhoo *	48	1	1	1					1		1		0	1	1
20. Laamu	Boduhuraa	49												0	0	0
20. Laamu	Kahdhoo	50	1	1	1	1			1			1		1	1	1
20. Laamu	Gamu (previously Maandhoo-Gan-Bodufinolhu)	51		1						1	1	1		0	1	1
20. Laamu	Bodufinolhu	52												0	0	0
20. Laamu	Gasgandufinolhu	53												0	0	0
20. Laamu	Mahakanfushi	54						1			1			1	1	0
20. Laamu	Baresdhoo	55												0	0	0
20. Laamu	Uvadhevifushi	56												0	0	0
20. Laamu	Kalhaidhoo	57	1	1		1			1					1	1	0
20. Laamu	Bokaiyfushi	58												0	0	0
20. Laamu	Mundoo	59						1			1	1		1	1	1
20. Laamu	Maabaidhoo	60	1	1	1	1				1		1		1	1	1
20. Laamu	Kanuhuraa	61												0	0	0
20. Laamu	Fushi	62												0	0	0
20. Laamu	Kandaru	63												0	0	0
20. Laamu	Bileiytheyrahaa	64												0	0	0
20. Laamu	Hikandhirahaa	65												0	0	0
20. Laamu	Holhurahaa	66												0	0	0
20. Laamu	Fenboahuraa	67												0	0	0
20. Laamu	Kudarah	68												0	0	0
20. Laamu	Medhufinolhu	69												0	0	0
20. Laamu	Dhonberahaa	70												0	0	0
20. Laamu	Thunburi	71												0	0	0
20. Laamu	Hulhiyandhoo	72												0	0	0
20. Laamu	Dhabidhoo	74	1	1	1	1		1		1		1		1	1	1
20. Laamu	Fonagaadhoo	81												0	0	0
21. Gaafu Alifu-Dhallu	Kaduviligili	1												0	0	0
21. Gaafu Alifu-Dhallu	Melaimu	2												0	0	0
21. Gaafu Alifu-Dhallu	Maarandhoo	3												0	0	0
21. Gaafu Alifu-Dhallu	Kalhehuttaa	5												0	0	0
21. Gaafu Alifu-Dhallu	Hagrandhoo	6												0	0	0
21. Gaafu Alifu-Dhallu	Maagihuttaa	7												0	0	0
21. Gaafu Alifu-Dhallu	Baberahutta	8												0	0	0
21. Gaafu Alifu-Dhallu	Kodagehuttaa	9												0	0	0
21. Gaafu Alifu-Dhallu	Kolamaafushi-Kolaa	10	1	1	1	1			1					1	1	0
21. Gaafu Alifu-Dhallu	Lhossaa	12												0	0	0
21. Gaafu Alifu-Dhallu	Maakanaarataa	13												0	0	0
21. Gaafu Alifu-Dhallu	Beyruumaaddoo	14												0	0	0
21. Gaafu Alifu-Dhallu	Meradhoo	21	1			1					1	1		1	1	1
21. Gaafu Alifu-Dhallu	Dhevvamaagala	22												0	0	0
21. Gaafu Alifu-Dhallu	Minimessaa	23												0	0	0
21. Gaafu Alifu-Dhallu	Havoddaa	24				1		1			1	1		1	1	1
21. Gaafu Alifu-Dhallu	Thinadhoo * (including Thinadhoomaahuttaa)	25	1	1	1		1			1		1		1	1	1
21. Gaafu Alifu-Dhallu	Hagedhoo	27						1			1			1	1	0
21. Gaafu Alifu-Dhallu	Havodigalaa	28	1			1								1	0	0
21. Gaafu Alifu-Dhallu	Funamauddoo	29												0	0	0
21. Gaafu Alifu-Dhallu	Kafenaa	30												0	0	0
21. Gaafu Alifu-Dhallu	Gosi	32												0	0	0
21. Gaafu Alifu-Dhallu	Maagodirehaa	33												0	0	0
21. Gaafu Alifu-Dhallu	Kudherataa	34												0	0	0
21. Gaafu Alifu-Dhallu	Rahadhoo	35												0	0	0
21. Gaafu Alifu-Dhallu	Baulhageella	36												0	0	0
21. Gaafu Alifu-Dhallu	Kaadedhdhoo	37	1	1	1	1			1			1		1	1	1
21. Gaafu Alifu-Dhallu	Mallaarehaa	38												0	0	0
21. Gaafu Alifu-Dhallu	Madaveli	39	1	1	1	1				1				1	1	0
21. Gaafu Alifu-Dhallu	Konottaa	40										1		0	0	1
21. Gaafu Alifu-Dhallu	n.d.	41												0	0	0
21. Gaafu Alifu-Dhallu	n.d.	42												0	0	0
21. Gaafu Alifu-Dhallu	Dhinmanaa	43												0	0	0
21. Gaafu Alifu-Dhallu	Kannigalla	44												0	0	0
21. Gaafu Alifu-Dhallu	Hoadedhdhoo	45	1	1	1	1		1		1	1	1		1	1	1
21. Gaafu Alifu-Dhallu	n.d.	46												0	0	0
21. Gaafu Alifu-Dhallu	Kadevaarehaa	47												0	0	0
21. Gaafu Alifu-Dhallu	Dhigurehaa	48												0	0	0
21. Gaafu Alifu-Dhallu	Kodedhoo	49												0	0	0
21. Gaafu Alifu-Dhallu	n.d	50												0	0	0
21. Gaafu Alifu-Dhallu	n.d.	51												0	0	0
21. Gaafu Alifu-Dhallu	Mathikeranahuttaa	52												0	0	0
21. Gaafu Alifu-Dhallu	n.d	53												0	0	0
21. Gaafu Alifu-Dhallu	n.d.	54												0	0	0
21. Gaafu Alifu-Dhallu	Kaashihulhudhoo	55												0	0	0
21. Gaafu Alifu-Dhallu	n.d.	56												0	0	0
21. Gaafu Alifu-Dhallu	n.d	57												0	0	0
21. Gaafu Alifu-Dhallu	Keramihthaa	58												0	0	0
21. Gaafu Alifu-Dhallu	Kudhelifadhoo	59												0	0	0
21. Gaafu Alifu-Dhallu	Bodurehaa	60												0	0	0
21. Gaafu Alifu-Dhallu	Dekaanbaa	61												0	0	0
21. Gaafu Alifu-Dhallu	n.d.	62												0	0	0
21. Gaafu Alifu-Dhallu	n.d	63												0	0	0
21. Gaafu Alifu-Dhallu	n.d.	64												0	0	0
21. Gaafu Alifu-Dhallu	Thinehuttaa	65												0	0	0
21. Gaafu Alifu-Dhallu	Kalhefalaa	66												0	0	0
21. Gaafu Alifu-Dhallu	Olhimutaa	67												0	0	0
21. Gaafu Alifu-Dhallu	Keyhuvadhoo	68												0	0	0
21. Gaafu Alifu-Dhallu	Kalhuhuttaa	69												0	0	0
21. Gaafu Alifu-Dhallu	n.d	70												0	0	0
21. Gaafu Alifu-Dhallu	Olhurataa	71												0	0	0
21. Gaafu Alifu-Dhallu	Mathaidhoo-Dhatemulaidhoo	72												0	0	0
21. Gaafu Alifu-Dhallu	n.d	73												0	0	0
21. Gaafu Alifu-Dhallu	n.d.	74												0	0	0
21. Gaafu Alifu-Dhallu	Fatefandhoo	75												0	0	0
21. Gaafu Alifu-Dhallu	Kudhemathaidhuvaa	76												0	0	0
21. Gaafu Alifu-Dhallu	Mathaidhoo	77												0	0	0
21. Gaafu Alifu-Dhallu	Dhiyanigillaa	78												0	0	0
21. Gaafu Alifu-Dhallu	Hevaahulhudhoo	79												0	0	0
21. Gaafu Alifu-Dhallu	Hakandhoo	80												0	0	0
21. Gaafu Alifu-Dhallu	Kalhehigii	81												0	0	0
21. Gaafu Alifu-Dhallu	n.d.	82												0	0	0
21. Gaafu Alifu-Dhallu	n.d.	83												0	0	0
21. Gaafu Alifu-Dhallu	n.d.	84												0	0	0
21. Gaafu Alifu-Dhallu	Nadallaa	85						1			1	1		1	1	1
21. Gaafu Alifu-Dhallu	n.d.	86												0	0	0
21. Gaafu Alifu-Dhallu	n.d.	87												0	0	0
21. Gaafu Alifu-Dhallu	n.d.	88												0	0	0
21. Gaafu Alifu-Dhallu	Ehivakaa	89												0	0	0
21. Gaafu Alifu-Dhallu	n.d	90												0	0	0
21. Gaafu Alifu-Dhallu	n.d	91												0	0	0
21. Gaafu Alifu-Dhallu	n.d	92												0	0	0
21. Gaafu Alifu-Dhallu	Maaehivakaa	93												0	0	0
21. Gaafu Alifu-Dhallu	n.d	94												0	0	0
21. Gaafu Alifu-Dhallu	n.d	95												0	0	0
21. Gaafu Alifu-Dhallu	n.d	96												0	0	0
21. Gaafu Alifu-Dhallu	n.d	97												0	0	0
21. Gaafu Alifu-Dhallu	Badefodiyaa	98												0	0	0
21. Gaafu Alifu-Dhallu	Kanandhoo	99												0	0	0
21. Gaafu Alifu-Dhallu	Meregihutaa	100												0	0	0
21. Gaafu Alifu-Dhallu	n.d	101												0	0	0
21. Gaafu Alifu-Dhallu	n.d	102												0	0	0
21. Gaafu Alifu-Dhallu	n.d	103												0	0	0
21. Gaafu Alifu-Dhallu	n.d	104												0	0	0
21. Gaafu Alifu-Dhallu	n.d.	105												0	0	0
21. Gaafu Alifu-Dhallu	Fenevenehuttaa	106												0	0	0
21. Gaafu Alifu-Dhallu	Meehunthibenehuttaa	107												0	0	0
21. Gaafu Alifu-Dhallu	Keredhdhoo	108												0	0	0
21. Gaafu Alifu-Dhallu	n.d.	109												0	0	0
21. Gaafu Alifu-Dhallu	Rathafandhoo	110			1			1			1			1	1	0
21. Gaafu Alifu-Dhallu	Derukerehaa	111												0	0	0
21. Gaafu Alifu-Dhallu	n.d.	112												0	0	0
21. Gaafu Alifu-Dhallu	n.d.	113												0	0	0
21. Gaafu Alifu-Dhallu	n.d.	114												0	0	0
21. Gaafu Alifu-Dhallu	Meyragillaa	115												0	0	0
21. Gaafu Alifu-Dhallu	n.d	116												0	0	0
21. Gaafu Alifu-Dhallu	n.d	117												0	0	0
21. Gaafu Alifu-Dhallu	n.d	118												0	0	0
21. Gaafu Alifu-Dhallu	n.d.	119												0	0	0
21. Gaafu Alifu-Dhallu	n.d.	120												0	0	0
21. Gaafu Alifu-Dhallu	n.d.	121												0	0	0
21. Gaafu Alifu-Dhallu	n.d.	122												0	0	0
21. Gaafu Alifu-Dhallu	n.d	123												0	0	0
21. Gaafu Alifu-Dhallu	n.d.	124												0	0	0
21. Gaafu Alifu-Dhallu	Kaalhahuttaa	125												0	0	0
21. Gaafu Alifu-Dhallu	Fiyoari	126	1			1						1		1	0	1
21. Gaafu Alifu-Dhallu	Dhigulaabadhoo	127												0	0	0
21. Gaafu Alifu-Dhallu	n.d	128												0	0	0
21. Gaafu Alifu-Dhallu	n.d	129												0	0	0
21. Gaafu Alifu-Dhallu	n.d	130												0	0	0
21. Gaafu Alifu-Dhallu	n.d	131												0	0	0
21. Gaafu Alifu-Dhallu	n.d	132												0	0	0
21. Gaafu Alifu-Dhallu	Fares-Maathoda	133	1	1	1	1			1	1		1		1	1	1
21. Gaafu Alifu-Dhallu	Kalhaidhoo	134												0	0	0
21. Gaafu Alifu-Dhallu	Kodghutigalla	135												0	0	0
21. Gaafu Alifu-Dhallu	n.d	136												0	0	0
21. Gaafu Alifu-Dhallu	n.d	137												0	0	0
21. Gaafu Alifu-Dhallu	Dhoonirehaa	138												0	0	0
21. Gaafu Alifu-Dhallu	n.d	139												0	0	0
21. Gaafu Alifu-Dhallu	n.d	140												0	0	0
21. Gaafu Alifu-Dhallu	Maarehaa	141												0	0	0
21. Gaafu Alifu-Dhallu	n.d	142												0	0	0
21. Gaafu Alifu-Dhallu	Kadahalagalaa	143	1			1								1	0	0
21. Gaafu Alifu-Dhallu	n.d.	144												0	0	0
21. Gaafu Alifu-Dhallu	Farukolhuhuttaa	145												0	0	0
21. Gaafu Alifu-Dhallu	Veraaviligillaa	167												0	0	0
21. Gaafu Alifu-Dhallu	Maavedhdhoo	169						1				1		1	0	1
21. Gaafu Alifu-Dhallu	n.d	171												0	0	0
21. Gaafu Alifu-Dhallu	n.d	172												0	0	0
21. Gaafu Alifu-Dhallu	n.d	173												0	0	0
21. Gaafu Alifu-Dhallu	n.d	174												0	0	0
21. Gaafu Alifu-Dhallu	n.d	175												0	0	0
21. Gaafu Alifu-Dhallu	n.d	176												0	0	0
21. Gaafu Alifu-Dhallu	n.d.	177												0	0	0
21. Gaafu Alifu-Dhallu	Bakeththaa	178												0	0	0
21. Gaafu Alifu-Dhallu	Maavaarulaa	179	1			1					1			1	1	0
21. Gaafu Alifu-Dhallu	Kaduhulhudhoo	180	1	1	n.d.	1			1					1	1	0
21. Gaafu Alifu-Dhallu	n.d.	182												0	0	0
21. Gaafu Alifu-Dhallu	Maththurehaa	183												0	0	0
21. Gaafu Alifu-Dhallu	n.d.	184												0	0	0
21. Gaafu Alifu-Dhallu	n.d.	185												0	0	0
21. Gaafu Alifu-Dhallu	n.d.	186												0	0	0
21. Gaafu Alifu-Dhallu	Maafehelaa	187												0	0	0
21. Gaafu Alifu-Dhallu	Innarehaa	188												0	0	0
21. Gaafu Alifu-Dhallu	n.d.	189												0	0	0
21. Gaafu Alifu-Dhallu	n.d.	190												0	0	0
21. Gaafu Alifu-Dhallu	n.d.	191												0	0	0
21. Gaafu Alifu-Dhallu	n.d.	192												0	0	0
21. Gaafu Alifu-Dhallu	n.d.	193												0	0	0
21. Gaafu Alifu-Dhallu	n.d.	194												0	0	0
21. Gaafu Alifu-Dhallu	n.d.	195												0	0	0
21. Gaafu Alifu-Dhallu	n.d.	196												0	0	0
21. Gaafu Alifu-Dhallu	Gemanafushi	197	1	1		1				1				1	1	0
21. Gaafu Alifu-Dhallu	Araigaiththaa	198												0	0	0
21. Gaafu Alifu-Dhallu	Maarehaa	199												0	0	0
21. Gaafu Alifu-Dhallu	Medhuhuttaa	200												0	0	0
21. Gaafu Alifu-Dhallu	Dhiyadhoo	201	n.d.			n.d.								0	0	0
21. Gaafu Alifu-Dhallu	Kodey	202	1					1			1			1	1	0
21. Gaafu Alifu-Dhallu	Kodeymatheelaabadhoo	203												0	0	0
21. Gaafu Alifu-Dhallu	Hadahaa	204												0	0	0
21. Gaafu Alifu-Dhallu	Kondeyviligili	205												0	0	0
21. Gaafu Alifu-Dhallu	Baavanadhoo	206												0	0	0
21. Gaafu Alifu-Dhallu	Galamadhoo	207												0	0	0
21. Gaafu Alifu-Dhallu	Dhigudhoo	208												0	0	0
21. Gaafu Alifu-Dhallu	Funadhoo	210												0	0	0
21. Gaafu Alifu-Dhallu	Funadhooviligillaa	211												0	0	0
21. Gaafu Alifu-Dhallu	Mahadhdhoo	212						1			1	1		1	1	1
21. Gaafu Alifu-Dhallu	Munandhoo	213												0	0	0
21. Gaafu Alifu-Dhallu	Vodamulaa	214												0	0	0
21. Gaafu Alifu-Dhallu	Dhaandhoo	215	1	1		1				1		1		1	1	1
21. Gaafu Alifu-Dhallu	Nilandhoo	217	1			1		1			1			1	1	0
21. Gaafu Alifu-Dhallu	Kuredhdhoo	220												0	0	0
21. Gaafu Alifu-Dhallu	Falhumaafushi	221						1			1	1		1	1	1
21. Gaafu Alifu-Dhallu	Kodufuttaa	222												0	0	0
21. Gaafu Alifu-Dhallu	Dhigurah	223						1			1	1		1	1	1
21. Gaafu Alifu-Dhallu	Hulhimendhoo	224												0	0	0
22. Gnaviyani	Foammulah *	1	1	1		1			1					1	1	0
23. Seenu	Hithadhoo * (including Aboohuraaa and Gaukendi)	1	1	1	1	1			1			1		1	1	1
23. Seenu	Kaohera	2												0	0	0
23. Seenu	n.d.	3												0	0	0
23. Seenu	Maahera	4	1			1								1	0	0
23. Seenu	n.d.	5	1			1								1	0	0
23. Seenu	n.d.	6	1			1								1	0	0
23. Seenu	Maradhoofeydhoo (including Hankede islet and Maradhoo)	7_8	1	1	1	1			1	1		1		1	1	1
23. Seenu	Boduhajaraa	9												0	0	0
23. Seenu	Savaaheli	10												0	0	0
23. Seenu	Feydhoo	11	1	1	1		1		1	1		1		1	1	1
23. Seenu	Dhigihera	12												0	0	0
23. Seenu	Gan	13	1	1	1	1		1	1		1	1		1	1	1
23. Seenu	Madihera	14												0	0	0
23. Seenu	n.d	15												0	0	0
23. Seenu	Viligili	16	1	1	1	1			1		1	1		1	1	1
23. Seenu	Mulikede	17												0	0	0
23. Seenu	Geskaluaheraa	18												0	0	0
23. Seenu	Heretere	19						1			1	1		1	1	1
23. Seenu	Meedhoo-Hulhudhoo °°°	19	1	1	1	1		1	1		1	1		1	1	1
23. Seenu	Kedevaahera	19						1						1	0	0
23. Seenu	n.d.	20												0	0	0
23. Seenu	Hikahera	21						1						1	0	0
23. Seenu	Boduheragandu	22												0	0	0
23. Seenu	Kandu Huraa	23												0	0	0
23. Seenu	n.d.	24												0	0	0
23. Seenu	n.d.	25												0	0	0
23. Seenu	n.d	26	1			1								1	0	0
		TOTAL	209	110	84	183	14	77	86	38	84	125
Main function, based on the 2016-2014 situation
	Inhabited islands
	Abandonned island (due to the 2004 tsunami or the population consolidation programme - see details in column "Additionnal information")
	Resort island (no inhabitants) currently in operation
	Resort under construction
	Agricultural island (excluding coconut groves and aquaculture)
	Other type (industrial, airport, few buildings, etc.)

## Sheet: SI4_Pressure Reef-B
Change in the number of harbour basins per island (per atoll)
Atoll	Island	Island number	HUMAN PRESSURE ON ISLAND REEF FLAT												CHANGES IN HARBOUR BASIN(S) DREDGED IN REEF FLAT
			2004-2006			2014-2016
															2004-2006					2014-2016					Change from 2004-2006 to 2014-2016
			Boat channel(s) across reef flat	Harbour basin(s) dredged in reef flat (with number identified)	Sediment dredging from reef flat	Persistence of boat channel(s) across reef flat	Extension of boat channel(s) across reef flat	New/Additionnal boat channel(s) dredged in reef flat	Persistence of initial harbour basin(s) dredged in reef flat	Extension of harbour basin(s) dredged in reef flat	New/Additionnal harbour basin(s) dredged in reef flat (with number identified)	Sediment dredging from reef flat			0 Harbour basin	1 Harbour basin	2 Harbour basins	3 Harbour basins and more		0 Harbour basin	1 Harbour basin	2 Harbour basins	3 Harbour basins and more		Still 0	From 0 to 1	From 0 to 2	From 0 to 3 and over	From 1 to 0	Still 1	From 1 to 2	From 1 to 3 and over	From 2 to 0	From 2 to 1	Still 2	From 2 to 3 and over	From >=3 to 0	From >=3 to 1	From >=3 to 2	Still >=3
1. Ihavandhippolhu	Govvaafushi	4													1					1					1																	Change in the number of harbour basins
1. Ihavandhippolhu	Medhafushi	5	1			1									1					1					1
1. Ihavandhippolhu	Maafinolhu	7													1					1					1
1. Ihavandhippolhu	Manafaru	8				1									1					1					1																	Ihavandhippolhu
1. Ihavandhippolhu	Velifinolhu	9													1					1					1																			2014-2016
1. Ihavandhippolhu	Kudafinolhu	10													1					1					1																			Number of harbour basins
1. Ihavandhippolhu	Huvarafushi	11	1	1		1			1							1					1									1														0	1	2	>= 3	Total
1. Ihavandhippolhu	Ugulifinolhu	12													1					1					1																	2004-2006	0	14	2	0	0	16	2004-2006
1. Ihavandhippolhu	Huvahandhoo	13													1					1					1																		1	0	2	0	0	2
1. Ihavandhippolhu	Ihavandhoo	14	1	1		1				1		1				1					1									1													2	0	0	0	0	0
1. Ihavandhippolhu	Gallandhoo	15													1					1					1																		>= 3	0	0	0	0	0
1. Ihavandhippolhu	Mulhadhoo	16						1							1					1					1																		Total	14	4	0	0	18
1. Ihavandhippolhu	Gaamathikulhudhoo	17													1					1					1
1. Ihavandhippolhu	Berimmadhoo	18													1					1					1																	Nb	%	Trend in change
1. Ihavandhippolhu	Madulu	19													1					1					1																	0	0	Decrease in pressure (from S2 to S1, from S3 to S1-2, from S4 to S1-3, etc.)
1. Ihavandhippolhu	Uligamu	20						1			1				1						1					1																16	88.8889	Stability (No change)
1. Ihavandhippolhu	Thuraakunu	21						1			1				1						1					1																2	11.1111	Increase in pressure (from S1 to S2-5, from S2 to S3-5, etc.)
1. Ihavandhippolhu	Vagaaru	22													1					1					1																	18	100	Total
2. Haa Alifu-Noonu	Maarandhoo	1	1			1		1			1				1							1					1
2. Haa Alifu-Noonu	Faridhoo	2	n.d.			n.d.		1							1					1					1																	Haa Alifu-Noonu
2. Haa Alifu-Noonu	Hodaidhoo	3													1					1					1																			2014-2016
2. Haa Alifu-Noonu	Ruffushi	4													1					1					1																			Number of harbour basins
2. Haa Alifu-Noonu	Finey	5	1		n.d.	1		1			1	1			1						1					1																		0	1	2	>= 3	Total
2. Haa Alifu-Noonu	Naivaadhoo	6	1			1		1			1				1							1					1															2004-2006	0	32	11	4	0	47	2004-2006
2. Haa Alifu-Noonu	Theefaridhoo	7	1	1		1			1							1					1									1													1	0	6	3	0	9
2. Haa Alifu-Noonu	Hirimaradhoo	8	1			1		1			1				1						1					1																	2	0	0	2	0	2
2. Haa Alifu-Noonu	Nellaidhoo	9	1			1		1			1				1						1					1																	>= 3	0	0	0	0	0
2. Haa Alifu-Noonu	Kanamana	10													1					1					1																		Total	32	17	9	0	58
2. Haa Alifu-Noonu	Hirinaidhoo	11	1			1									1					1					1
2. Haa Alifu-Noonu	Kudanaagoashi	13										1			1					1					1																	Nb	%	Change in human pressure
2. Haa Alifu-Noonu	Muiri	14	1			1									1					1					1																	0	0	Decrease (from S2 to S1, from S3 to S1-2, from S4 to S1-3, etc.)
2. Haa Alifu-Noonu	Kudamuraidhoo	15						1							1					1					1																	40	68.9655	Stability (no change)
2. Haa Alifu-Noonu	Kattalafushi	16													1					1					1																	18	31.0345	Increase (from S1 to S2-5, from S2 to S3-5, etc.)
2. Haa Alifu-Noonu	Vaikaradhoo	17	1	1		1			1								1					1													1							58	100	Total
2. Haa Alifu-Noonu	Neykurendhoo	18	1			1		1			1	1			1							1					1
2. Haa Alifu-Noonu	Valkaramuraidhoo	19													1					1					1																	Maamakunudhoo
2. Haa Alifu-Noonu	Kakai-ariyadhoo	20	1			1									1					1					1																			2014-2016
2. Haa Alifu-Noonu	Kanditeem	21-22	1	1		1				1						1					1									1														Number of harbour basins
2. Haa Alifu-Noonu	Goidhoo	23	1			1		1			1				1						1					1																		0	1	2	>= 3	Total
2. Haa Alifu-Noonu	Fushifarurah	24													1					1					1																	2004-2006	0	1	0	0	0	1	2004-2006
2. Haa Alifu-Noonu	Dhekenanfaru	42	1			n.d.									1					1					1																		1	0	0	1	0	1
2. Haa Alifu-Noonu	Kuramaadhoo	43													1					1					1																		2	0	0	0	0	0
2. Haa Alifu-Noonu	Dhonaerikadoodhoo	64						1				1			1					1					1																		>= 3	0	0	0	0	0
2. Haa Alifu-Noonu	Karimma	65													1					1					1																		Total	1	0	1	0	2
2. Haa Alifu-Noonu	n.d.	66													1					1					1
2. Haa Alifu-Noonu	Maafaru	85	1	1	1	1				1		1				1					1									1												Nb	%	Change in human pressure
2. Haa Alifu-Noonu	Huvadhumaavattaru	86	1			1									1					1					1																	0	0	Decrease (from S2 to S1, from S3 to S1-2, from S4 to S1-3, etc.)
2. Haa Alifu-Noonu	Farumuli	89													1					1					1																	1	50	Stability (no change)
2. Haa Alifu-Noonu	Kadimmahuraa	90													1					1					1																	1	50	Increase (from S1 to S2-5, from S2 to S3-5, etc.)
2. Haa Alifu-Noonu	Landhoo	91						1			1				1						1					1																2	100	Total
2. Haa Alifu-Noonu	Maalhendhoo	96	1	1		1				1						1					1									1
2. Haa Alifu-Noonu	Feydhoo	129	1			1		1			1				1							1					1															Raa
2. Haa Alifu-Noonu	Noomaraa	130	1			1		1			1				1						1					1																		2014-2016
2. Haa Alifu-Noonu	Neyo	131													1					1					1																			Number of harbour basins
2. Haa Alifu-Noonu	Maavaidhoo	132	n.d.			n.d.									1					1					1																			0	1	2	>= 3	Total
2. Haa Alifu-Noonu	Kumundhoo	133	1			1		1			1				1						1					1																2004-2006	0	34	6	2	0	42	2004-2006
2. Haa Alifu-Noonu	Keylakuna	134	1			1									1					1					1																		1	0	3	2	1	6
2. Haa Alifu-Noonu	Kulhudhuffushi *	135	1	1	1	1		1	1		1	1				1						1									1												2	0	0	0	0	0
2. Haa Alifu-Noonu	Nolhivaramu	136	1	1		1				1						1					1									1													>= 3	0	0	0	0	0
2. Haa Alifu-Noonu	Kuburudhoo	137	1			1									1					1					1																		Total	34	9	4	1	48
2. Haa Alifu-Noonu	Kuribi	138	1	1		1		1	1		1	1				1						1									1
2. Haa Alifu-Noonu	Huraa = Kuredhigadu	139													1					1					1																	Nb	%	Change in human pressure
2. Haa Alifu-Noonu	Nolhivaranfaru	140	1			1		1							1					1					1																	0	0	Decrease (from S2 to S1, from S3 to S1-2, from S4 to S1-3, etc.)
2. Haa Alifu-Noonu	Hanimaadhoo	141	1	1		1			1								1					1													1							37	77.0833	Stability (no change)
2. Haa Alifu-Noonu	Hodaafushi	142													1					1					1																	11	22.9167	Increase (from S1 to S2-5, from S2 to S3-5, etc.)
2. Haa Alifu-Noonu	Maafahi	144	1			1						1			1					1					1																	48	100	Total
2. Haa Alifu-Noonu	Muraidhoo	145	n.d.								1				1						1					1
2. Haa Alifu-Noonu	Alidhoo	146						1			1				1						1					1																Lhaviyani
2. Haa Alifu-Noonu	Vashafaru	149						1			1	1			1						1					1																		2014-2016
2. Haa Alifu-Noonu	Beenaafushi	150													1					1					1																			Number of harbour basins
2. Haa Alifu-Noonu	Naridhoo	152													1					1					1																			0	1	2	>= 3	Total
2. Haa Alifu-Noonu	Dhidhdhoo *	153	1	1		1			1			1				1					1									1												2004-2006	0	20	1	0	0	21	2004-2006
2. Haa Alifu-Noonu	Utheemu	154	1			1		1			1				1						1					1																	1	0	3	1	0	4
2. Haa Alifu-Noonu	Dhonakulhi	157										1			1					1					1																		2	0	0	1	0	1
2. Haa Alifu-Noonu	Mulidhoo	158	1			1									1					1					1																		>= 3	0	0	0	0	0
2. Haa Alifu-Noonu	Thakandhoo	159	1	1	1	1	1		1		1					1						1									1												Total	20	4	2	0	26
3. Maamakunudhoo	Innafushi	1										1			1					1					1
3. Maamakunudhoo	Makunudhoo	4	1	1	1					1	1	1				1						1									1											Nb	%	Change in human pressure
4. Raa	Kadoogadu	3													1					1					1																	0	0	Decrease (from S2 to S1, from S3 to S1-2, from S4 to S1-3, etc.)
4. Raa	Veyvah	4													1					1					1																	24	92.3077	Stability (no change)
4. Raa	Fuggiri	6													1					1					1																	2	7.69231	Increase (from S1 to S2-5, from S2 to S3-5, etc.)
4. Raa	Uthurumaafaru	7													1					1					1																	26	100	Total
4. Raa	Maamigli	8	1			1		1							1					1					1
4. Raa	Vaffushi	9													1					1					1																	Baa
4. Raa	Kurehdhoo	10													1					1					1																			2014-2016
4. Raa	Goiymaru	11													1					1					1																			Number of harbour basins
4. Raa	Vaffushihuraa	13													1					1					1																			0	1	2	>= 3	Total
4. Raa	Badaveri	15													1					1					1																	2004-2006	0	28	8	1	0	37	2004-2006
4. Raa	Kandholhudhoo	16													1					1					1																		1	0	4	0	0	4
4. Raa	Giraavaru	20													1					1					1																		2	0	1	2	0	3
4. Raa	Lhaabugali	24													1					1					1																		>= 3	0	0	0	0	0
4. Raa	Guboshi	25													1					1					1																		Total	28	13	3	0	44
4. Raa	Filaidhoo (Mahidhoo)	26													1					1					1
4. Raa	Bodufarufinolhu	27													1					1					1																	Nb	%	Change in human pressure
4. Raa	Kothaifaru	28	1			1									1					1					1																	1	2.27273	Decrease (from S2 to S1, from S3 to S1-2, from S4 to S1-3, etc.)
4. Raa	Maashigiri	29													1					1					1																	34	77.2727	Stability (no change)
4. Raa	Kottafaru (Kuroshigiri)	30													1					1					1																	9	20.4545	Increase (from S1 to S2-5, from S2 to S3-5, etc.)
4. Raa	Fasmendhoo	31													1					1					1																	44	100	Total
4. Raa	Wakkaru (Filaidhoo)	32	1			1									1					1					1
4. Raa	Maduvvari	33	1	1					1		1					1							1									1										Kaashidhoo
4. Raa	Dhigali	35									1				1						1					1																		2014-2016
4. Raa	Lhohi	37													1					1					1																			Number of harbour basins
4. Raa	Kukulhudhoo	38													1					1					1																			0	1	2	>= 3	Total
4. Raa	Meedhoo	39	1	1		1			1		1					1						1									1											2004-2006	0	0	0	0	0	0	2004-2006
4. Raa	Aarah	40					1				1	1			1						1					1																	1	0	1	0	0	1
4. Raa	Kudathulhaadhoo	42													1					1					1																		2	0	0	0	0	0
4. Raa	Huruvalhi	46													1					1					1																		>= 3	0	0	0	0	0
4. Raa	Dheburidheythereyvaadhoo	47													1					1					1																		Total	0	1	0	0	1
4. Raa	Kinolhas	48	1			1		1			1				1						1					1
4. Raa	Meedhupparu (Pearl Island)	49	1			1						1			1					1					1																	Nb	%	Change in human pressure
4. Raa	Fainu	50	1			1		1			1	1			1							1					1															0	0	Decrease (from S2 to S1, from S3 to S1-2, from S4 to S1-3, etc.)
4. Raa	Iguraidhoo	51	1	1	1					1						1					1									1												1	100	Stability (no change)
4. Raa	Thaavathaa	52													1					1					1																	0	0	Increase (from S1 to S2-5, from S2 to S3-5, etc.)
4. Raa	Neyo	53													1					1					1																	1	100	Total
4. Raa	Dhoragali	54													1					1					1
4. Raa	Kottefaru	55						1							1					1					1																	Goidhoo
4. Raa	Vandhoo	58	1			1		1			1				1						1					1																		2014-2016
4. Raa	Innamaadhoo	60	1	1		1		1		1	1					1						1									1													Number of harbour basins
4. Raa	Rasmadhoo	61	1	1				1		1						1					1									1														0	1	2	>= 3	Total
4. Raa	Kudakurathu	63													1					1					1																	2004-2006	0	1	0	0	0	1	2004-2006
4. Raa	Maakurathu	64	1					1			1				1							1					1																1	0	0	0	0	0
4. Raa	Dhuvaafaru	67	1			1		1			1	1			1						1					1																	2	0	0	0	0	0
4. Raa	Dhuvaafaruhuraa	68													1					1					1																		>= 3	0	0	0	0	0
4. Raa	Ungoofaaru *	71	1	1	1	1	1			1		1				1					1									1													Total	1	0	0	0	1
4. Raa	Ugulu	72													1					1					1
4. Raa	Ifuru	73	1		1	1		1			1				1						1					1																Nb	%	Change in human pressure
5. Lhavyani	Kuredhdhoo	1			1							1			1					1					1																	0	0	Decrease (from S2 to S1, from S3 to S1-2, from S4 to S1-3, etc.)
5. Lhavyani	Hinnavaru	5	1	1	1	1		1	1	1							1					1													1							1	100	Stability (no change)
5. Lhavyani	Gaaerifaru	6													1					1					1																	0	0	Increase (from S1 to S2-5, from S2 to S3-5, etc.)
5. Lhavyani	Felivaru	7	1	1		1			1							1					1									1												1	100	Total
5. Lhavyani	Madivaru	8	1	1	1	1			1			1				1					1									1
5. Lhavyani	Naifaru	9	1	1	1	1			1		1	1				1						1									1											Gaafaru
5. Lhavyani	Veyvah	10													1					1					1																			2014-2016
5. Lhavyani	Vavvaru	11													1					1					1																			Number of harbour basins
5. Lhavyani	Kanifushi- Maavaafushi	12						1			1	1			1						1					1																		0	1	2	>= 3	Total
5. Lhavyani	Dhidhdhoo	13													1					1					1																	2004-2006	0	0	0	0	0	0	2004-2006
5. Lhavyani	Kurendhoo	18	1	1		1				1						1					1									1													1	0	1	0	0	1
5. Lhavyani	Lhohi	19													1					1					1																		2	0	0	0	0	0
5. Lhavyani	Lhossalafushi	20													1					1					1																		>= 3	0	0	0	0	0
5. Lhavyani	Varihuraa	21													1					1					1																		Total	0	1	0	0	1
5. Lhavyani	Maduvvari	22													1					1					1
5. Lhavyani	Aligaru	23													1					1					1																	Nb	%	Change in human pressure
5. Lhavyani	Thimamaafushi	24													1					1					1																	0	0	Decrease (from S2 to S1, from S3 to S1-2, from S4 to S1-3, etc.)
5. Lhavyani	Madhiriguraidhoo (Palm Beach)	39			1							1			1					1					1																	1	100	Stability (no change)
5. Lhavyani	Fushifaru	40													1					1					1																	0	0	Increase (from S1 to S2-5, from S2 to S3-5, etc.)
5. Lhavyani	Kanuhuraa	41	1		1	1						1			1					1					1																	1	100	Total
5. Lhavyani	Medhadihuraa	42										1			1					1					1
5. Lhavyani	Musleiygihuraa	43													1					1					1																	North Kaafu
5. Lhavyani	Dhehura-evvi-hura	44													1					1					1																			2014-2016
5. Lhavyani	n.d.	45													1					1					1																			Number of harbour basins
5. Lhavyani	n.d.	46													1					1					1																			0	1	2	>= 3	Total
5. Lhavyani	Fehigili	47													1					1					1																	2004-2006	0	16	3	0	0	19	2004-2006
6. Baa	Keyodhoo	5													1					1					1																		1	0	9	1	0	10
6. Baa	Gemendhoo	7													1					1					1																		2	0	0	6	1	7
6. Baa	Dhakandhoo	8	1			1									1					1					1																		>= 3	0	0	0	4	4
6. Baa	Fares	9	1			1									1					1					1																		Total	16	12	7	5	40
6. Baa	Ahivahfushi	10													1					1					1
6. Baa	Mendhoo	11	1			1									1					1					1																	Nb	%	Change in human pressure
6. Baa	n.d.	12	1			1									1					1					1																	0	0	Decrease (from S2 to S1, from S3 to S1-2, from S4 to S1-3, etc.)
6. Baa	Vakkaru	13	1			1		1			1				1						1					1																35	87.5	Stability (no change)
6. Baa	Muthaafushi	14													1					1					1																	5	12.5	Increase (from S1 to S2-5, from S2 to S3-5, etc.)
6. Baa	Eboodhoo	15													1					1					1																	40	100	Total
6. Baa	Gaaviligili	16													1					1					1
6. Baa	Thulaadhoo	17	1	1	1	1		1		1		1				1					1									1												Thoddoo
6. Baa	Bodufinolhu	18													1					1					1																			2014-2016
6. Baa	Dhunikolhu (Coco Palm)	19													1					1					1																			Number of harbour basins
6. Baa	Olhugiri	20													1					1					1																			0	1	2	>= 3	Total
6. Baa	Hitaadhoo	21	1						1						1						1					1																2004-2006	0	0	0	0	0	0	2004-2006
6. Baa	Maamaduvvari	22	1			1					1				1						1					1																	1	0	1	0	0	1
6. Baa	Kanifushi	23									1	1			1						1					1																	2	0	0	0	0	0
6. Baa	Ufulingili	24													1					1					1																		>= 3	0	0	0	0	0
6. Baa	Kudadhoo	25													1					1					1																		Total	0	1	0	0	1
6. Baa	Miriyandhoo	26													1					1					1
6. Baa	Hulhudhoo	27													1					1					1																	Nb	%	Change in human pressure
6. Baa	Maaddoo	28	1			1									1					1					1																	0	0	Decrease (from S2 to S1, from S3 to S1-2, from S4 to S1-3, etc.)
6. Baa	Eydhafushi *	29	1	1	1	1			1								1				1													1								1	100	Stability (no change)
6. Baa	Kunfunadhoo (Sonevafushi)	30	1		1	1			1						1						1					1																0	0	Increase (from S1 to S2-5, from S2 to S3-5, etc.)
6. Baa	Maalhoss	31	1	1	1	1			1								1					1													1							1	100	Total
6. Baa	Hibalhidhoo	32	1			1									1					1					1
6. Baa	Daravandhoo	33	1	1		1		1		1		1				1					1									1												Rasdhoo
6. Baa	Horubadhoo (Royal Island)	34			1							1			1					1					1																			2014-2016
6. Baa	n.d	35	1	1	1	1			1			1				1					1									1														Number of harbour basins
6. Baa	Hanifaruhuraa	36													1					1					1																			0	1	2	>= 3	Total
6. Baa	Aidhoo	38													1					1					1																	2004-2006	0	3	2	0	0	5	2004-2006
6. Baa	Thiladhoo	49	1			1									1					1					1																		1	0	1	0	0	1
6. Baa	Madhirivaadhoo	50													1					1					1																		2	0	0	0	0	0
6. Baa	Milaidhoo	51	1			1					1	1			1							1					1																>= 3	0	0	0	0	0
6. Baa	Kamadhoo	52	1	1	1	1			1			1				1					1									1													Total	3	3	0	0	6
6. Baa	Landaa Giraavaru	53									1	1			1						1					1
6. Baa	Undoodhoo	54	1			1									1					1					1																	Nb	%	Change in human pressure
6. Baa	Funadhoo	55	1			1									1					1					1																	0	0	Decrease (from S2 to S1, from S3 to S1-2, from S4 to S1-3, etc.)
6. Baa	Hulhudhoo	56	1			1									1					1					1																	4	66.6667	Stability (no change)
6. Baa	Kihavahhuruvalhi	57	1				1	1			1	1			1						1					1																2	33.3333	Increase (from S1 to S2-5, from S2 to S3-5, etc.)
6. Baa	Kudarikilu	58	1	1		1			1								1					1													1							6	100	Total
6. Baa	Voavah	59									1				1						1					1
6. Baa	Bathalaa	60													1					1					1																	Alifu
7. Kaashidhoo	Kaashidhoo	3	1	1		1			1							1					1									1														2014-2016
8. Goidhoo	Innafushi	1													1					1					1																			Number of harbour basins
9. Gaafaru	Gaafaru	2	1	1		1				1						1					1									1														0	1	2	>= 3	Total
10. North Kaafu	Olhahali	1	1			1					1	1			1						1					1																2004-2006	0	9	1	0	0	10	2004-2006
10. North Kaafu	Akirifushi	2	1			1		1				1			1					1					1																		1	0	5	0	0	5
10. North Kaafu	Eriyadhu	3	1			1									1					1					1																		2	0	0	2	0	2
10. North Kaafu	Makunudhoo	4													1					1					1																		>= 3	0	0	0	1	1
10. North Kaafu	Ziyaaraifushi (Summer Island)	5			n.d.							1			1					1					1																		Total	9	6	2	1	18
10. North Kaafu	Baros	16						1				1			1					1					1
10. North Kaafu	Giraavaru (Centara Ras Fushi Resort & Spa Maldives)	18	1	1		1			1			1				1					1									1												Nb	%	Change in human pressure
10. North Kaafu	Thila Fushi	19	1		1	1						1			1					1					1																	0	0	Decrease (from S2 to S1, from S3 to S1-2, from S4 to S1-3, etc.)
10. North Kaafu	Thila fushi	21	1		1	1						1			1					1					1																	17	94.4444	Stability (no change)
10. North Kaafu	Viligili	23	1	1		1			1									1					1																	1		1	5.55556	Increase (from S1 to S2-5, from S2 to S3-5, etc.)
10. North Kaafu	Male'	24	1	1		1			1									1					1																	1		18	100	Total
10. North Kaafu	Funadhoo	25	1	1		1			1								1					1													1
10. North Kaafu	Hulhule	26	1	1	1	1			1			1					1					1													1							South Kaafu
10. North Kaafu	Dhoonidhoo	27	1	1		1			1								1					1													1									2014-2016
10. North Kaafu	Hulhumale'	28	1		1				1			1			1						1					1																		Number of harbour basins
10. North Kaafu	Feydhoo Finolhu	32	1	1		1			1								1					1													1									0	1	2	>= 3	Total
10. North Kaafu	Vihamanaafushi (Kurumba Village)	33	1	1		1			1								1					1													1							2004-2006	0	10	3	1	0	14	2004-2006
10. North Kaafu	Aarah	34		1					1							1					1									1													1	0	4	0	2	6
10. North Kaafu	Farukolhufush (Club Med)	35			1							1			1					1					1																		2	0	0	1	1	2
10. North Kaafu	Furanafushi (Full Moon)	36	1	1	1	1		1	1			1						1					1																	1			>= 3	0	0	1	1	2
10. North Kaafu	Gaagandu	37		1					1							1					1									1													Total	10	7	3	4	24
10. North Kaafu	n.d	38			1							1			1					1					1
10. North Kaafu	Kanduoiygiri	39		1					1							1					1									1												Nb	%	Change in human pressure
10. North Kaafu	Kudabados	40	1			1									1					1					1																	1	4.16667	Decrease (from S2 to S1, from S3 to S1-2, from S4 to S1-3, etc.)
10. North Kaafu	Bodubandos (Bandos)	41	1	1		1			1								1					1													1							16	66.6667	Stability (no change)
10. North Kaafu	Lankanfinolhu (Paradise)	42	1	1	1	1			1			1				1					1									1												7	29.1667	Increase (from S1 to S2-5, from S2 to S3-5, etc.)
10. North Kaafu	Lankanfushi (Hudhuveli)	44	1	1	1	1		1	1			1				1					1									1												24	100	Total
10. North Kaafu	n.d	46													1					1					1
10. North Kaafu	Himmafushi	47	1	1	1		1		1	1	1	1					1						1													1						Vaavu
10. North Kaafu	Thulhaagiri	48	1		1		1					1			1					1					1																			2014-2016
10. North Kaafu	Girifushi	49	1	1	1	1			1			1						1					1																	1				Number of harbour basins
10. North Kaafu	n.d	50													1					1					1																			0	1	2	>= 3	Total
10. North Kaafu	Thaburudhoo	51										1			1					1					1																	2004-2006	0	4	1	0	0	5	2004-2006
10. North Kaafu	Kanu Huraa (Tari)	52	1	1	1	1			1			1				1					1									1													1	0	0	1	0	1
10. North Kaafu	Vabboahura	53			1							1			1					1					1																		2	0	0	1	0	1
10. North Kaafu	n.d	54													1					1					1																		>= 3	0	0	0	0	0
10. North Kaafu	Kudahuraa	56	1	1	1	1			1	1		1				1						1									1												Total	4	1	2	0	7
10. North Kaafu	Diffushi	70	1	1	1					1						1					1									1
10. North Kaafu	Meerufenfushi	71		1	1				1			1				1					1									1												Nb	%	Change in human pressure
10. North Kaafu	Kagi	75	1			1			1						1						1					1																0	0	Decrease (from S2 to S1, from S3 to S1-2, from S4 to S1-3, etc.)
11. Thoddoo Island	Thoddoo	1	1	1		1		1	1							1					1									1												5	71.4286	Stability (no change)
12. Rasdhoo	Kuramathi	1	1		1	1		1				1			1					1					1																	2	28.5714	Increase (from S1 to S2-5, from S2 to S3-5, etc.)
12. Rasdhoo	Rasdhoo *	2	n.d.		1						1	1			1						1					1																7	100	Total
12. Rasdhoo	Madivaru	3													1					1					1
12. Rasdhoo	n.d.	4													1					1					1																	Faafu
12. Rasdhoo	n.d.	5			1						1	1			1						1					1																		2014-2016
12. Rasdhoo	Veligandu	6	1	1	1	1			1			1				1					1									1														Number of harbour basins
13. Alifu	Gaathafushi	9													1					1					1																			0	1	2	>= 3	Total
13. Alifu	Fesdhoo	10	1	1		1		1	1							1					1									1												2004-2006	0	5	1	1	0	7	2004-2006
13. Alifu	Athurugau	13	1			1									1					1					1																		1	0	0	0	0	0
13. Alifu	Heenfaru	15	n.d.			n.d.									1					1					1																		2	0	0	1	0	1
13. Alifu	Mahibadhoo *	56	1	1	1	1				1		1					1					1													1								>= 3	0	0	0	0	0
13. Alifu	Kunburudhoo	57	1			1		1			1	1			1						1					1																	Total	5	1	2	0	8
13. Alifu	Omadhoo	58	1	1	1	1			1			1					1					1													1
13. Alifu	Hanghghaameedhoo	59	1	1		1			1									1					1																	1		Nb	%	Change in human pressure
13. Alifu	Dhiggiri	60	1			1									1					1					1																	0	0	Decrease (from S2 to S1, from S3 to S1-2, from S4 to S1-3, etc.)
13. Alifu	Alikoirah	62	1			1									1					1					1																	6	75	Stability (no change)
13. Alifu	Mushimasgali	63	1	1	1	1			1							1					1									1												2	25	Increase (from S1 to S2-5, from S2 to S3-5, etc.)
13. Alifu	Kandholhudhoo	67	1	1		1	1		1			1				1					1									1												8	100	Total
13. Alifu	Ellaidhoo	68	1	1		1			1							1					1									1
13. Alifu	Halaveli	69	1			1						1			1					1					1																	Meemu
13. Alifu	Bathala	70	1			1		1							1					1					1																			2014-2016
13. Alifu	Maayafushi	71	1			1						1			1					1					1																			Number of harbour basins
13. Alifu	Velidhoo	73	1		1	1									1					1					1																			0	1	2	>= 3	Total
13. Alifu	Ukulhas	74	1	1	n.d.	1				1		1				1					1									1												2004-2006	0	17	1	1	0	19	2004-2006
14. South Kaafu	Velassaru	1			1							1			1					1					1																		1	0	1	0	0	1
14. South Kaafu	Fihalhohi	6						1	1		1				1							1					1																2	0	0	0	1	1
14. South Kaafu	Ehuruh Huraa	8													1					1					1																		>= 3	0	0	0	1	1
14. South Kaafu	Olhuveli	10	1	1	1				1		1	1					1						1													1							Total	17	2	1	2	22
14. South Kaafu	Bodufinolhu	12	1	1	1	1				1	1	1				1							1									1
14. South Kaafu	Kudafinolhu	13													1					1					1																	Nb	%	Change in human pressure
14. South Kaafu	Maadhoo	15	1	1	1	1		1	1		1	1				1							1									1										0	0	Decrease (from S2 to S1, from S3 to S1-2, from S4 to S1-3, etc.)
14. South Kaafu	Lhosfushi	16													1					1					1																	19	86.3636	Stability (no change)
14. South Kaafu	Guraidhoo	17										1			1					1					1																	3	13.6364	Increase (from S1 to S2-5, from S2 to S3-5, etc.)
14. South Kaafu	Kandoomafushi	18	1	1	1	1			1			1				1					1									1												22	100	Total
14. South Kaafu	Viligilivaru	20	1			1		1				1			1					1					1
14. South Kaafu	Makunufushi	21	1			1					1	1			1						1					1																Dhaalu
14. South Kaafu	Biyaadhoo	22	1												1					1					1																			2014-2016
14. South Kaafu	Maafushi	23	1	1	1	1			1		1	1						1					1																	1				Number of harbour basins
14. South Kaafu	Boduhuraa	25	1	1	1	1			1							1					1									1														0	1	2	>= 3	Total
14. South Kaafu	Dhigufinolhu	27	1		1							1			1					1					1																	2004-2006	0	5	2	1	0	8	2004-2006
14. South Kaafu	Veliganduhuraa	28	1		1	1		1			1				1						1					1																	1	0	1	0	0	1
14. South Kaafu	Gulhiggaathuhuraa	29	1	1		1			1							1					1									1													2	0	0	0	0	0
14. South Kaafu	n.d	31	1			1					1	1			1						1					1																	>= 3	0	0	0	0	0
14. South Kaafu	Gulhi	32	1	1	1	1	1			1		n.d.						1				1																	1				Total	5	3	1	0	9
14. South Kaafu	Kudagulhi	33	1			1									1					1					1
14. South Kaafu	Eboodhoo	34	1	1	1	1			1								1					1													1							Nb	%	Trend in change
14. South Kaafu	Eboodhoofinolhu	35										1			1					1					1																	0	0	Decrease in pressure (from S2 to S1, from S3 to S1-2, from S4 to S1-3, etc.)
14. South Kaafu	Vaadhoo	36	1	1		1		1	1			1				1					1									1												6	66.6667	Stability (No change)
15. Vaavu	Keyodhoo	13	1	1		1			1								1					1													1							3	33.3333	Increase in pressure (from S1 to S2-5, from S2 to S3-5, etc.)
15. Vaavu	Felidhoo *	14	1	1	1	1		1	1		1	1				1						1									1											9	100	Total
15. Vaavu	Thinadhoo	15	1			1					1	1			1						1					1
15. Vaavu	Hulhidhoo	16	1			1									1					1					1																	Thaa
15. Vaavu	Aarah	17	1			1									1					1					1																			2014-2016
15. Vaavu	Alimathaa	18	1			1						1			1					1					1																			Number of harbour basins
15. Vaavu	Dhiggiri	19	1			1						1			1					1					1																			0	1	2	>= 3	Total
16. Faafu	Himithi	1			1										1					1					1																	2004-2006	0	18	1	0	0	19	2004-2006
16. Faafu	Minimasgali	2	1			1									1					1					1																		1	0	1	0	0	1
16. Faafu	Jinnathugau	11	1			1									1					1					1																		2	0	1	1	0	2
16. Faafu	Filitheyo	12	1	1		1			1								1					1													1								>= 3	0	0	0	1	1
16. Faafu	Maafushi	14	1			1		1			1				1						1					1																	Total	18	3	1	1	23
16. Faafu	Dhiguvarufinolhu	15													1					1					1
16. Faafu	Fieeali	17	1								1	1			1							1					1															Nb	%	Change in human pressure
16. Faafu	Vilingilvarufinolhu	18													1					1					1																	1	4.34783	Decrease (from S2 to S1, from S3 to S1-2, from S4 to S1-3, etc.)
17. Meemu	Kurali	3													1					1					1																	21	91.3043	Stability (no change)
17. Meemu	Kuradhigandu	7													1					1					1																	1	4.34783	Increase (from S1 to S2-5, from S2 to S3-5, etc.)
17. Meemu	Dhiththudi	8													1					1					1																	23	100	Total
17. Meemu	Kolhuvaariyaafushi	9	1	1	1	1			1	1	1	1						1					1																	1
17. Meemu	Haafushi	12													1					1					1																	Laamu
17. Meemu	Fenfuraaveli	13													1					1					1																			2014-2016
17. Meemu	Maahuraa	14													1					1					1																			Number of harbour basins
17. Meemu	Maausfushi	15						1							1					1					1																			0	1	2	>= 3	Total
17. Meemu	Kudausfushi	16													1					1					1																	2004-2006	0	27	2	0	0	29	2004-2006
17. Meemu	Dhekunuboduveli	17													1					1					1																		1	0	5	0	1	6
17. Meemu	Gasveli	18													1					1					1																		2	0	1	0	0	1
17. Meemu	Kekuraalhuveli	19													1					1					1																		>= 3	0	0	0	1	1
17. Meemu	Hakuraahuraa	21										1			1					1					1																		Total	27	8	0	2	37
17. Meemu	n.d.	22													1					1					1
17. Meemu	n.d.	23													1					1					1																	Nb	%	Change in human pressure
17. Meemu	n.d.	24													1					1					1																	1	2.7027	Decrease (from S2 to S1, from S3 to S1-2, from S4 to S1-3, etc.)
17. Meemu	Medhufushi	25	1		1	1			1			1			1						1					1																33	89.1892	Stability (no change)
17. Meemu	Naalaafushi	26	1	1		1			1		1	1					1						1													1						3	8.10811	Increase (from S1 to S2-5, from S2 to S3-5, etc.)
17. Meemu	Maalhuveli	28													1					1					1																	37	100	Total
17. Meemu	Muli	29	1	1	1				1			1				1					1									1
17. Meemu	Boahuraa	30													1					1					1																	Gaafu Alifu-Dhaalu
17. Meemu	Boli Mulah	31	1				1				1				1							1					1																	2014-2016
18. Dhaalu	Maagau	2	1			1									1					1					1																			Number of harbour basins
18. Dhaalu	Ribudhoo	3	1	1		1			1							1					1									1														0	1	2	>= 3	Total
18. Dhaalu	Dhoores	4	1				1				1				1						1					1																2004-2006	0	166	10	1	0	177	2004-2006
18. Dhaalu	Vommuli	5	1			1		1			1				1							1					1																1	0	6	1	0	7
18. Dhaalu	Velavaru	42	1			1						1			1					1					1																		2	0	0	1	0	1
18. Dhaalu	Meedhoo	45	1		1						1				1						1					1																	>= 3	0	0	0	1	1
18. Dhaalu	Meedhuffushi	46	1		1	1						1			1					1					1																		Total	166	16	3	1	186
18. Dhaalu	n.d	47			1							1			1					1					1
18. Dhaalu	n.d	48			1							1			1					1					1																	Nb	%	Change in human pressure
19. Thaa	Thimarafushi	32	1	1	1			1	1			1					1				1													1								0	0	Decrease (from S2 to S1, from S3 to S1-2, from S4 to S1-3, etc.)
19. Thaa	Hiriyanfushi	33	1												1					1					1																	174	93.5484	Stability (no change)
19. Thaa	Usfushi	34													1					1					1																	12	6.45161	Increase (from S1 to S2-5, from S2 to S3-5, etc.)
19. Thaa	Gaadhiffushi	35	1				1				1				1						1					1																186	100	Total
19. Thaa	Hulhiyanfushi	36													1					1					1
19. Thaa	Kolhufushi	37													1					1					1
19. Thaa	Ekuruffushi	38													1					1					1																	Gnaviyani
19. Thaa	Bodurehaa	39													1					1					1																			2014-2016
19. Thaa	Fenmeerufushi	40													1					1					1																			Number of harbour basins
19. Thaa	Olhudhiyafushi	41													1					1					1																			0	1	2	>= 3	Total
19. Thaa	Kaaddoo	42													1					1					1																	2004-2006	0	1	0	0	0	1	2004-2006
19. Thaa	n.d	43													1					1					1																		1	0	0	0	0	0
19. Thaa	Kudakaaddoo	44													1					1					1																		2	0	0	0	0	0
19. Thaa	Hathifushi	45													1					1					1																		>= 3	0	0	0	0	0
19. Thaa	Bodufinolhu	52													1					1					1																		Total	1	0	0	0	1
19. Thaa	Guraidhoo	53	1	1	1	1			1			1						1					1																	1
19. Thaa	Dhiyamigili	54	1	1		1			1	1							1					1													1							Nb	%	Change in human pressure
19. Thaa	Ufuriyaa	58													1					1					1																	0	0	Decrease (from S2 to S1, from S3 to S1-2, from S4 to S1-3, etc.)
19. Thaa	Kalhufahalafushi	60													1					1					1																	1	100	Stability (no change)
19. Thaa	n.d	61													1					1					1																	0	0	Increase (from S1 to S2-5, from S2 to S3-5, etc.)
19. Thaa	Dhonanfushi	62													1					1					1																	1	100	Total
19. Thaa	Hodelifushi	63													1					1					1
19. Thaa	Vilufushi	64	1	1			1			1		1				1					1									1
20. Laamu	Hanhushi	4													1					1					1																	Seenu
20. Laamu	Kashidhoo	5													1					1					1																			2014-2016
20. Laamu	Guraidhoo	6													1					1					1																			Number of harbour basins
20. Laamu	Maavah	7	1	1		1				1						1					1									1														0	1	2	>= 3	Total
20. Laamu	Bodumaabulhali	8													1					1					1																	2004-2006	0	21	0	0	0	21	2004-2006
20. Laamu	Kudamaabulhali	9													1					1					1																		1	0	4	0	0	4
20. Laamu	Kalhurahaa	10													1					1					1																		2	0	0	1	0	1
20. Laamu	Enberahaa	11													1					1					1																		>= 3	0	0	0	1	1
20. Laamu	Haiythoshi	12													1					1					1																		Total	21	4	1	1	27
20. Laamu	Gaadhoo	45	1	1		1			1							1					1									1
20. Laamu	Fonadhoo *	48	1	1	1					1		1				1					1									1												Nb	%	Change in human pressure
20. Laamu	Boduhuraa	49													1					1					1																	0	0	Decrease (from S2 to S1, from S3 to S1-2, from S4 to S1-3, etc.)
20. Laamu	Kahdhoo	50	1	1	1	1			1			1						1					1																	1		27	100	Stability (no change)
20. Laamu	Gamu (previously Maandhoo-Gan-Bodufinolhu)	51		1						1	1	1				1							1									1										0	0	Increase (from S1 to S2-5, from S2 to S3-5, etc.)
20. Laamu	Bodufinolhu	52													1					1					1																	27	100	Total
20. Laamu	Gasgandufinolhu	53													1					1					1
20. Laamu	Mahakanfushi	54						1			1				1						1					1
20. Laamu	Baresdhoo	55													1					1					1
20. Laamu	Uvadhevifushi	56													1					1					1																	Total (all atolls)
20. Laamu	Kalhaidhoo	57	1	1		1			1							1					1									1														2014-2016
20. Laamu	Bokaiyfushi	58													1					1					1																			Number of harbour basins
20. Laamu	Mundoo	59						1			1	1			1						1					1																		0	1	2	>= 3	Total
20. Laamu	Maabaidhoo	60	1	1	1	1				1		1					1				1													1								2004-2006	0	430	55	12	1	498	2004-2006
20. Laamu	Kanuhuraa	61													1					1					1																		1	0	55	11	4	70
20. Laamu	Fushi	62													1					1					1																		2	0	4	19	5	28
20. Laamu	Kandaru	63													1					1					1																		>= 3	0	0	1	11	12
20. Laamu	Bileiytheyrahaa	64													1					1					1																		Total	430	114	43	21	608
20. Laamu	Hikandhirahaa	65													1					1					1
20. Laamu	Holhurahaa	66													1					1					1																	Nb	%	Change in human pressure
20. Laamu	Fenboahuraa	67													1					1					1																	5	0.822368	Decrease (from S2 to S1, from S3 to S1-2, from S4 to S1-3, etc.)
20. Laamu	Kudarah	68													1					1					1																	515	84.7039	Stability (no change)
20. Laamu	Medhufinolhu	69													1					1					1																	88	14.4737	Increase (from S1 to S2-5, from S2 to S3-5, etc.)
20. Laamu	Dhonberahaa	70													1					1					1																	608	100	Total
20. Laamu	Thunburi	71													1					1					1
20. Laamu	Hulhiyandhoo	72													1					1					1
20. Laamu	Dhabidhoo	74	1	1	1	1		1		1		1				1					1									1
20. Laamu	Fonagaadhoo	81													1					1					1
21. Gaafu Alifu-Dhallu	Kaduviligili	1													1					1					1
21. Gaafu Alifu-Dhallu	Melaimu	2													1					1					1
21. Gaafu Alifu-Dhallu	Maarandhoo	3													1					1					1
21. Gaafu Alifu-Dhallu	Kalhehuttaa	5													1					1					1
21. Gaafu Alifu-Dhallu	Hagrandhoo	6													1					1					1
21. Gaafu Alifu-Dhallu	Maagihuttaa	7													1					1					1
21. Gaafu Alifu-Dhallu	Baberahutta	8													1					1					1
21. Gaafu Alifu-Dhallu	Kodagehuttaa	9													1					1					1
21. Gaafu Alifu-Dhallu	Kolamaafushi-Kolaa	10	1	1	1	1			1							1					1									1
21. Gaafu Alifu-Dhallu	Lhossaa	12													1					1					1
21. Gaafu Alifu-Dhallu	Maakanaarataa	13													1					1					1
21. Gaafu Alifu-Dhallu	Beyruumaaddoo	14													1					1					1
21. Gaafu Alifu-Dhallu	Meradhoo	21	1			1					1	1			1						1					1
21. Gaafu Alifu-Dhallu	Dhevvamaagala	22													1					1					1
21. Gaafu Alifu-Dhallu	Minimessaa	23													1					1					1
21. Gaafu Alifu-Dhallu	Havoddaa	24				1		1			1	1			1							1					1
21. Gaafu Alifu-Dhallu	Thinadhoo * (including Thinadhoomaahuttaa)	25	1	1	1		1			1		1				1					1									1
21. Gaafu Alifu-Dhallu	Hagedhoo	27						1			1				1						1					1
21. Gaafu Alifu-Dhallu	Havodigalaa	28	1			1									1					1					1
21. Gaafu Alifu-Dhallu	Funamauddoo	29													1					1					1
21. Gaafu Alifu-Dhallu	Kafenaa	30													1					1					1
21. Gaafu Alifu-Dhallu	Gosi	32													1					1					1
21. Gaafu Alifu-Dhallu	Maagodirehaa	33													1					1					1
21. Gaafu Alifu-Dhallu	Kudherataa	34													1					1					1
21. Gaafu Alifu-Dhallu	Rahadhoo	35													1					1					1
21. Gaafu Alifu-Dhallu	Baulhageella	36													1					1					1
21. Gaafu Alifu-Dhallu	Kaadedhdhoo	37	1	1	1	1			1			1						1					1																	1
21. Gaafu Alifu-Dhallu	Mallaarehaa	38													1					1					1
21. Gaafu Alifu-Dhallu	Madaveli	39	1	1	1	1				1						1					1									1
21. Gaafu Alifu-Dhallu	Konottaa	40										1			1					1					1
21. Gaafu Alifu-Dhallu	n.d.	41													1					1					1
21. Gaafu Alifu-Dhallu	n.d.	42													1					1					1
21. Gaafu Alifu-Dhallu	Dhinmanaa	43													1					1					1
21. Gaafu Alifu-Dhallu	Kannigalla	44													1					1					1
21. Gaafu Alifu-Dhallu	Hoadedhdhoo	45	1	1	1	1		1		1	1	1				1						1									1
21. Gaafu Alifu-Dhallu	n.d.	46													1					1					1
21. Gaafu Alifu-Dhallu	Kadevaarehaa	47													1					1					1
21. Gaafu Alifu-Dhallu	Dhigurehaa	48													1					1					1
21. Gaafu Alifu-Dhallu	Kodedhoo	49													1					1					1
21. Gaafu Alifu-Dhallu	n.d	50													1					1					1
21. Gaafu Alifu-Dhallu	n.d.	51													1					1					1
21. Gaafu Alifu-Dhallu	Mathikeranahuttaa	52													1					1					1
21. Gaafu Alifu-Dhallu	n.d	53													1					1					1
21. Gaafu Alifu-Dhallu	n.d.	54													1					1					1
21. Gaafu Alifu-Dhallu	Kaashihulhudhoo	55													1					1					1
21. Gaafu Alifu-Dhallu	n.d.	56													1					1					1
21. Gaafu Alifu-Dhallu	n.d	57													1					1					1
21. Gaafu Alifu-Dhallu	Keramihthaa	58													1					1					1
21. Gaafu Alifu-Dhallu	Kudhelifadhoo	59													1					1					1
21. Gaafu Alifu-Dhallu	Bodurehaa	60													1					1					1
21. Gaafu Alifu-Dhallu	Dekaanbaa	61													1					1					1
21. Gaafu Alifu-Dhallu	n.d.	62													1					1					1
21. Gaafu Alifu-Dhallu	n.d	63													1					1					1
21. Gaafu Alifu-Dhallu	n.d.	64													1					1					1
21. Gaafu Alifu-Dhallu	Thinehuttaa	65													1					1					1
21. Gaafu Alifu-Dhallu	Kalhefalaa	66													1					1					1
21. Gaafu Alifu-Dhallu	Olhimutaa	67													1					1					1
21. Gaafu Alifu-Dhallu	Keyhuvadhoo	68													1					1					1
21. Gaafu Alifu-Dhallu	Kalhuhuttaa	69													1					1					1
21. Gaafu Alifu-Dhallu	n.d	70													1					1					1
21. Gaafu Alifu-Dhallu	Olhurataa	71													1					1					1
21. Gaafu Alifu-Dhallu	Mathaidhoo-Dhatemulaidhoo	72													1					1					1
21. Gaafu Alifu-Dhallu	n.d	73													1					1					1
21. Gaafu Alifu-Dhallu	n.d.	74													1					1					1
21. Gaafu Alifu-Dhallu	Fatefandhoo	75													1					1					1
21. Gaafu Alifu-Dhallu	Kudhemathaidhuvaa	76													1					1					1
21. Gaafu Alifu-Dhallu	Mathaidhoo	77													1					1					1
21. Gaafu Alifu-Dhallu	Dhiyanigillaa	78													1					1					1
21. Gaafu Alifu-Dhallu	Hevaahulhudhoo	79													1					1					1
21. Gaafu Alifu-Dhallu	Hakandhoo	80													1					1					1
21. Gaafu Alifu-Dhallu	Kalhehigii	81													1					1					1
21. Gaafu Alifu-Dhallu	n.d.	82													1					1					1
21. Gaafu Alifu-Dhallu	n.d.	83													1					1					1
21. Gaafu Alifu-Dhallu	n.d.	84													1					1					1
21. Gaafu Alifu-Dhallu	Nadallaa	85						1			1	1			1						1					1
21. Gaafu Alifu-Dhallu	n.d.	86													1					1					1
21. Gaafu Alifu-Dhallu	n.d.	87													1					1					1
21. Gaafu Alifu-Dhallu	n.d.	88													1					1					1
21. Gaafu Alifu-Dhallu	Ehivakaa	89													1					1					1
21. Gaafu Alifu-Dhallu	n.d	90													1					1					1
21. Gaafu Alifu-Dhallu	n.d	91													1					1					1
21. Gaafu Alifu-Dhallu	n.d	92													1					1					1
21. Gaafu Alifu-Dhallu	Maaehivakaa	93													1					1					1
21. Gaafu Alifu-Dhallu	n.d	94													1					1					1
21. Gaafu Alifu-Dhallu	n.d	95													1					1					1
21. Gaafu Alifu-Dhallu	n.d	96													1					1					1
21. Gaafu Alifu-Dhallu	n.d	97													1					1					1
21. Gaafu Alifu-Dhallu	Badefodiyaa	98													1					1					1
21. Gaafu Alifu-Dhallu	Kanandhoo	99													1					1					1
21. Gaafu Alifu-Dhallu	Meregihutaa	100													1					1					1
21. Gaafu Alifu-Dhallu	n.d	101													1					1					1
21. Gaafu Alifu-Dhallu	n.d	102													1					1					1
21. Gaafu Alifu-Dhallu	n.d	103													1					1					1
21. Gaafu Alifu-Dhallu	n.d	104													1					1					1
21. Gaafu Alifu-Dhallu	n.d.	105													1					1					1
21. Gaafu Alifu-Dhallu	Fenevenehuttaa	106													1					1					1
21. Gaafu Alifu-Dhallu	Meehunthibenehuttaa	107													1					1					1
21. Gaafu Alifu-Dhallu	Keredhdhoo	108													1					1					1
21. Gaafu Alifu-Dhallu	n.d.	109													1					1					1
21. Gaafu Alifu-Dhallu	Rathafandhoo	110			1			1			1				1						1					1
21. Gaafu Alifu-Dhallu	Derukerehaa	111													1					1					1
21. Gaafu Alifu-Dhallu	n.d.	112													1					1					1
21. Gaafu Alifu-Dhallu	n.d.	113													1					1					1
21. Gaafu Alifu-Dhallu	n.d.	114													1					1					1
21. Gaafu Alifu-Dhallu	Meyragillaa	115													1					1					1
21. Gaafu Alifu-Dhallu	n.d	116													1					1					1
21. Gaafu Alifu-Dhallu	n.d	117													1					1					1
21. Gaafu Alifu-Dhallu	n.d	118													1					1					1
21. Gaafu Alifu-Dhallu	n.d.	119													1					1					1
21. Gaafu Alifu-Dhallu	n.d.	120													1					1					1
21. Gaafu Alifu-Dhallu	n.d.	121													1					1					1
21. Gaafu Alifu-Dhallu	n.d.	122													1					1					1
21. Gaafu Alifu-Dhallu	n.d	123													1					1					1
21. Gaafu Alifu-Dhallu	n.d.	124													1					1					1
21. Gaafu Alifu-Dhallu	Kaalhahuttaa	125													1					1					1
21. Gaafu Alifu-Dhallu	Fiyoari	126	1			1						1			1					1					1
21. Gaafu Alifu-Dhallu	Dhigulaabadhoo	127													1					1					1
21. Gaafu Alifu-Dhallu	n.d	128													1					1					1
21. Gaafu Alifu-Dhallu	n.d	129													1					1					1
21. Gaafu Alifu-Dhallu	n.d	130													1					1					1
21. Gaafu Alifu-Dhallu	n.d	131													1					1					1
21. Gaafu Alifu-Dhallu	n.d	132													1					1					1
21. Gaafu Alifu-Dhallu	Fares-Maathoda	133	1	1	1	1			1	1		1					1					1													1
21. Gaafu Alifu-Dhallu	Kalhaidhoo	134													1					1					1
21. Gaafu Alifu-Dhallu	Kodghutigalla	135													1					1					1
21. Gaafu Alifu-Dhallu	n.d	136													1					1					1
21. Gaafu Alifu-Dhallu	n.d	137													1					1					1
21. Gaafu Alifu-Dhallu	Dhoonirehaa	138													1					1					1
21. Gaafu Alifu-Dhallu	n.d	139													1					1					1
21. Gaafu Alifu-Dhallu	n.d	140													1					1					1
21. Gaafu Alifu-Dhallu	Maarehaa	141													1					1					1
21. Gaafu Alifu-Dhallu	n.d	142													1					1					1
21. Gaafu Alifu-Dhallu	Kadahalagalaa	143	1			1									1					1					1
21. Gaafu Alifu-Dhallu	n.d.	144													1					1					1
21. Gaafu Alifu-Dhallu	Farukolhuhuttaa	145													1					1					1
21. Gaafu Alifu-Dhallu	Veraaviligillaa	167													1					1					1
21. Gaafu Alifu-Dhallu	Maavedhdhoo	169						1				1			1					1					1
21. Gaafu Alifu-Dhallu	n.d	171													1					1					1
21. Gaafu Alifu-Dhallu	n.d	172													1					1					1
21. Gaafu Alifu-Dhallu	n.d	173													1					1					1
21. Gaafu Alifu-Dhallu	n.d	174													1					1					1
21. Gaafu Alifu-Dhallu	n.d	175													1					1					1
21. Gaafu Alifu-Dhallu	n.d	176													1					1					1
21. Gaafu Alifu-Dhallu	n.d.	177													1					1					1
21. Gaafu Alifu-Dhallu	Bakeththaa	178													1					1					1
21. Gaafu Alifu-Dhallu	Maavaarulaa	179	1			1					1				1						1					1
21. Gaafu Alifu-Dhallu	Kaduhulhudhoo	180	1	1	n.d.	1			1							1					1									1
21. Gaafu Alifu-Dhallu	n.d.	182													1					1					1
21. Gaafu Alifu-Dhallu	Maththurehaa	183													1					1					1
21. Gaafu Alifu-Dhallu	n.d.	184													1					1					1
21. Gaafu Alifu-Dhallu	n.d.	185													1					1					1
21. Gaafu Alifu-Dhallu	n.d.	186													1					1					1
21. Gaafu Alifu-Dhallu	Maafehelaa	187													1					1					1
21. Gaafu Alifu-Dhallu	Innarehaa	188													1					1					1
21. Gaafu Alifu-Dhallu	n.d.	189													1					1					1
21. Gaafu Alifu-Dhallu	n.d.	190													1					1					1
21. Gaafu Alifu-Dhallu	n.d.	191													1					1					1
21. Gaafu Alifu-Dhallu	n.d.	192													1					1					1
21. Gaafu Alifu-Dhallu	n.d.	193													1					1					1
21. Gaafu Alifu-Dhallu	n.d.	194													1					1					1
21. Gaafu Alifu-Dhallu	n.d.	195													1					1					1
21. Gaafu Alifu-Dhallu	n.d.	196													1					1					1
21. Gaafu Alifu-Dhallu	Gemanafushi	197	1	1		1				1						1					1									1
21. Gaafu Alifu-Dhallu	Araigaiththaa	198													1					1					1
21. Gaafu Alifu-Dhallu	Maarehaa	199													1					1					1
21. Gaafu Alifu-Dhallu	Medhuhuttaa	200													1					1					1
21. Gaafu Alifu-Dhallu	Dhiyadhoo	201	n.d.			n.d.									1					1					1
21. Gaafu Alifu-Dhallu	Kodey	202	1					1			1				1						1					1
21. Gaafu Alifu-Dhallu	Kodeymatheelaabadhoo	203													1					1					1
21. Gaafu Alifu-Dhallu	Hadahaa	204													1					1					1
21. Gaafu Alifu-Dhallu	Kondeyviligili	205													1					1					1
21. Gaafu Alifu-Dhallu	Baavanadhoo	206													1					1					1
21. Gaafu Alifu-Dhallu	Galamadhoo	207													1					1					1
21. Gaafu Alifu-Dhallu	Dhigudhoo	208													1					1					1
21. Gaafu Alifu-Dhallu	Funadhoo	210													1					1					1
21. Gaafu Alifu-Dhallu	Funadhooviligillaa	211													1					1					1
21. Gaafu Alifu-Dhallu	Mahadhdhoo	212						1			1	1			1						1					1
21. Gaafu Alifu-Dhallu	Munandhoo	213													1					1					1
21. Gaafu Alifu-Dhallu	Vodamulaa	214													1					1					1
21. Gaafu Alifu-Dhallu	Dhaandhoo	215	1	1		1				1		1				1					1									1
21. Gaafu Alifu-Dhallu	Nilandhoo	217	1			1		1			1				1						1					1
21. Gaafu Alifu-Dhallu	Kuredhdhoo	220													1					1					1
21. Gaafu Alifu-Dhallu	Falhumaafushi	221						1			1	1			1						1					1
21. Gaafu Alifu-Dhallu	Kodufuttaa	222													1					1					1
21. Gaafu Alifu-Dhallu	Dhigurah	223						1			1	1			1						1					1
21. Gaafu Alifu-Dhallu	Hulhimendhoo	224													1					1					1
22. Gnaviyani	Foammulah *	1	1	1		1			1							1					1									1
23. Seenu	Hithadhoo * (including Aboohuraaa and Gaukendi)	1	1	1	1	1			1			1					1				1													1
23. Seenu	Kaohera	2													1					1					1
23. Seenu	n.d.	3													1					1					1
23. Seenu	Maahera	4	1			1									1					1					1
23. Seenu	n.d.	5	1			1									1					1					1
23. Seenu	n.d.	6	1			1									1					1					1
23. Seenu	Maradhoofeydhoo (including Hankede islet and Maradhoo)	7_8	1	1	1	1			1	1		1						1					1																	1
23. Seenu	Boduhajaraa	9													1					1					1
23. Seenu	Savaaheli	10													1					1					1
23. Seenu	Feydhoo	11	1	1	1		1		1	1		1					1					1													1
23. Seenu	Dhigihera	12													1					1					1
23. Seenu	Gan	13	1	1	1	1		1	1		1	1					1						1													1
23. Seenu	Madihera	14													1					1					1
23. Seenu	n.d	15													1					1					1
23. Seenu	Viligili	16	1	1	1	1			1		1	1				1						1									1
23. Seenu	Mulikede	17													1					1					1
23. Seenu	Geskaluaheraa	18													1					1					1
23. Seenu	Heretere	19						1			1	1			1								1					1
23. Seenu	Meedhoo-Hulhudhoo °°°	19	1	1	1	1		1	1		1	1					1						1													1
23. Seenu	Kedevaahera	19						1							1					1					1
23. Seenu	n.d.	20													1					1					1
23. Seenu	Hikahera	21						1							1					1					1
23. Seenu	Boduheragandu	22													1					1					1
23. Seenu	Kandu Huraa	23													1					1					1
23. Seenu	n.d.	24													1					1					1
23. Seenu	n.d.	25													1					1					1
23. Seenu	n.d	26	1			1									1					1					1
																								TOTAL	430	55	12	1	0	55	11	4	0	4	19	5	0	0	1	11
																									Excluding 5 islands where "n.d." is mentionned
Main function, based on the 2016-2014 situation
	Inhabited islands
	Abandonned island (due to the 2004 tsunami or the population consolidation programme - see details in column "Additionnal information")
	Resort island (no inhabitants) currently in operation
	Resort under construction
	Agricultural island (excluding coconut groves and aquaculture)
	Other type (industrial, airport, few buildings, etc.)
[truncated: 6 more columns]

## Sheet: SI5_Island types
Change in island type between 2004-2006 and 2014-2016
Atoll	Island	Island number	SATELLITE IMAGE DATE (d/m/y)												HUMAN PRESSURE EXTERTYED ON THE ISLAND'S REEF (RF)										COASTAL DEFENSE
					SHORELINE TYPE (S)										2004-2006			2014-2016							2004-2006			2014-2016							2004-2006
					2004-2006					2014-2016																									SHORELINE TYPE (S)						HARBOUR BASINS, CHANNELS, DREDGING, MARINE STRUCTURES (R)
			2004-2006	2014-2016	Entirely natural	Predominantly natural	Half-natural, half-fixed	Predominantly fixed	Entirely fixed	Entirely natural	Predominantly natural	Half-natural, half-fixed	Predominantly fixed	Entirely fixed	Boat channel(s) across reef flat	Harbour basin(s) dredged in reef flat (with number identified)	Sediment dredging from reef flat	Persistence of boat channel(s) across reef flat	Extension of boat channel(s) across reef flat	New/Additionnal boat channel(s) dredged in reef flat	Persistence of initial harbour basin(s) dredged in reef flat	Extension of harbour basin(s) dredged in reef flat	New/Additionnal harbour basin(s) dredged in reef flat (with number identified)	Sediment dredging from reef flat	Longitudinal coastal structures	Transversal coastal structures	Longitudinal or transversal marine structures	Persistence of longitudinal coastal structures	Additionnal longitudinal coastal structures	Persistence of transversal coastal structures	Additionnal transversal coastal structures	Persistence of longitudinal or transversal marine structures	Additionnal longitudinal or tranversal marine structures		(S1). Entirely natural = No modification	(S2). Predominantly natural = Limited modification	(S3). Half-half = Substantial modification	(S4). Predominantly fixed = Very substantial modification	(S5). Entirely fixed = Complete modification		(R1). Category 1 (0 harbour basin + 0 channel + 0 Dredge + 0 Marine structure)	(R2). Category 2 (0 harbour basin + >=1 channel)	(R2). Category 2 (0 harbour basin + >=1 Dredging)	(R2). Category 2 (0 harbour basin + >=1 Marine structure)	(R2). Category 2 (=1 harbour basin + 0 or >=1 Channel/Dredge/Marine structure)	(R3). Category 3 (>1 harbour basin + 0 or >=1 Channel/Dredge/Marine structure)	(R3). Extra column	(R3). Extra column
1. Ihavandhippolhu	Govvaafushi	4	2005-12-23	2014-02-04	1					1																									1						1
1. Ihavandhippolhu	Medhafushi	5	2005-12-23	2014-12-29	1					1					1			1																	1							1
1. Ihavandhippolhu	Maafinolhu	7	2005-03-15	2014-02-04	1					1																									1						1
1. Ihavandhippolhu	Manafaru	8	2005-12-23	2014-12-29	1					1								1																	1						1
1. Ihavandhippolhu	Velifinolhu	9	2005-09-24	2016-07-14	1					1																									1						1
1. Ihavandhippolhu	Kudafinolhu	10	2005-09-24	2014-02-04	1					1																									1						1
1. Ihavandhippolhu	Huvarafushi	11	2005-12-23	2014-02-04		1					1				1	1		1			1								1		n.d.					1									1
1. Ihavandhippolhu	Ugulifinolhu	12	2005-12-23	2014-02-04	1					1																									1						1
1. Ihavandhippolhu	Huvahandhoo	13	2005-12-23	2014-02-04	1					1																									1						1
1. Ihavandhippolhu	Ihavandhoo	14	2005-12-23	2014-02-04		1					1				1	1		1				1		1	n.d.			n.d.	1							1									1
1. Ihavandhippolhu	Gallandhoo	15	2005-12-23	2014-02-04	1					1																									1						1
1. Ihavandhippolhu	Mulhadhoo	16	2005-12-23	2016-07-14	1						1									1															1						1
1. Ihavandhippolhu	Gaamathikulhudhoo	17	2005-12-23	2014-02-04	1					1																									1						1
1. Ihavandhippolhu	Berimmadhoo	18	2005-12-23	2014-02-04	1					1																									1						1
1. Ihavandhippolhu	Madulu	19	2005-12-23	2014-02-04	1					1																									1						1
1. Ihavandhippolhu	Uligamu	20	2005-12-23	2016-08-01	1						1									1			1						1						1						1
1. Ihavandhippolhu	Thuraakunu	21	2005-12-23	2014-02-04	1						1									1			1												1						1
1. Ihavandhippolhu	Vagaaru	22	2005-03-15	2016-08-01	1					1																									1						1
2. Haa Alifu-Noonu	Maarandhoo	1	2005-12-23	2016-07-07	1						1				1			1		1			2						1						1							1
2. Haa Alifu-Noonu	Faridhoo	2	2006-07-22	2016-04-02	1					1					n.d.			n.d.		1															1
2. Haa Alifu-Noonu	Hodaidhoo	3	2006-07-22	2016-10-26	1					1																									1						1
2. Haa Alifu-Noonu	Ruffushi	4	2005-12-23	2014-12-29	1					1																									1						1
2. Haa Alifu-Noonu	Finey	5	2006-07-22	2016-04-02	1						1				1		n.d.	1		1			1	1					1						1							1
2. Haa Alifu-Noonu	Naivaadhoo	6	2005-12-23	2016-07-07		1					1				1			1		1			2		1			1	1							1						1
2. Haa Alifu-Noonu	Theefaridhoo	7	2005-12-23	2016-07-07		1					1				1	1		1			1															1									1
2. Haa Alifu-Noonu	Hirimaradhoo	8	2005-12-23	2016-07-07	1						1				1			1		1			1												1							1
2. Haa Alifu-Noonu	Nellaidhoo	9	2005-12-23	2016-07-07	1						1				1			1		1			1												1							1
2. Haa Alifu-Noonu	Kanamana	10	2005-12-23	2016-07-07	1					1																									1						1
2. Haa Alifu-Noonu	Hirinaidhoo	11	2005-12-23	2016-07-07	1					1					1			1																	1							1
2. Haa Alifu-Noonu	Kudanaagoashi	13	2005-12-23	2016-07-07	1					1														1											1						1
2. Haa Alifu-Noonu	Muiri	14	2005-12-23	2014-02-04	1					1					1			1																	1							1
2. Haa Alifu-Noonu	Kudamuraidhoo	15	2005-12-23	2016-07-07	1					1										1															1						1
2. Haa Alifu-Noonu	Kattalafushi	16	2005-12-23	2016-08-10	1					1																									1						1
2. Haa Alifu-Noonu	Vaikaradhoo	17	2005-12-23	2016-09-11		1					1				1	2		1			2								1							1										1
2. Haa Alifu-Noonu	Neykurendhoo	18	2005-12-23	2016-09-11	1						1				1			1		1			2	1		1			1						1							1
2. Haa Alifu-Noonu	Valkaramuraidhoo	19	2005-12-23	2016-06-04	1					1																									1						1
2. Haa Alifu-Noonu	Kakai-ariyadhoo	20	2005-12-23	2016-07-19	1					1					1			1																	1							1
2. Haa Alifu-Noonu	Kanditeem	21-22	2005-12-23	2016-06-05		1					1				1	1		1				1							n.d.							1									1
2. Haa Alifu-Noonu	Goidhoo	23	2005-12-23	2016-06-05	1						1				1			1		1			1						1						1							1
2. Haa Alifu-Noonu	Fushifarurah	24	2005-12-23	2016-06-04	1					1																									1						1
2. Haa Alifu-Noonu	Dhekenanfaru	42	2005-07-27	2016-08-08	1					1					1			n.d.																	1							1
2. Haa Alifu-Noonu	Kuramaadhoo	43	2005-07-27	2016-06-05	1					1																									1						1
2. Haa Alifu-Noonu	Dhonaerikadoodhoo	64	2005-06-26	2016-08-08	1					1										1				1											1						1
2. Haa Alifu-Noonu	Karimma	65	2005-06-26	2016-09-11	1					1																									1						1
2. Haa Alifu-Noonu	n.d.	66	2005-06-26	2016-09-11	1					1																									1						1
2. Haa Alifu-Noonu	Maafaru	85	2006-01-18	2016-06-06		1					1				1	1	1	1				1		1												1									1
2. Haa Alifu-Noonu	Huvadhumaavattaru	86	2006-01-18	2016-06-06	1					1					1			1																	1							1
2. Haa Alifu-Noonu	Farumuli	89	2006-01-18	2016-06-06	1					1																									1						1
2. Haa Alifu-Noonu	Kadimmahuraa	90	2006-01-18	2016-06-06	1					1																									1						1
2. Haa Alifu-Noonu	Landhoo	91	2006-01-18	2016-06-06	1						1									1			1						1						1						1
2. Haa Alifu-Noonu	Maalhendhoo	96	2006-01-18	2016-06-06		1					1				1	1		1				1			1			1								1									1
2. Haa Alifu-Noonu	Feydhoo	129	2006-06-11	2016-09-11	1						1				1			1		1			2						1						1							1
2. Haa Alifu-Noonu	Noomaraa	130	2006-07-22	2016-06-05	1						1				1			1		1			1												1							1
2. Haa Alifu-Noonu	Neyo	131	2006-07-22	2016-06-05	1					1																									1						1
2. Haa Alifu-Noonu	Maavaidhoo	132	2006-07-22	2016-09-11	1					1					n.d.			n.d.																	1
2. Haa Alifu-Noonu	Kumundhoo	133	2006-07-22	2016-09-11	1						1				1			1		1			1						1						1							1
2. Haa Alifu-Noonu	Keylakuna	134	2005-12-23	2016-04-02	1					1					1			1																	1							1
2. Haa Alifu-Noonu	Kulhudhuffushi *	135	2006-07-22	2014-12-29		1						1			1	1	1	1		1	1		1	1	1		1		1			1	1			1									1
2. Haa Alifu-Noonu	Nolhivaramu	136	2006-07-22	2014-12-29	1						1				1	1		1				1							1				1		1										1
2. Haa Alifu-Noonu	Kuburudhoo	137	2005-12-23	2016-07-07	1					1					1			1																	1							1
2. Haa Alifu-Noonu	Kuribi	138	2005-12-23	2016-07-07	1						1				1	1		1		1	1		1	1					1						1										1
2. Haa Alifu-Noonu	Huraa = Kuredhigadu	139	2006-07-22	2016-04-02	1					1																									1						1
2. Haa Alifu-Noonu	Nolhivaranfaru	140	2006-07-22	2016-09-16	1					1					1			1		1															1							1
2. Haa Alifu-Noonu	Hanimaadhoo	141	2006-07-22	2016-03-23		1					1				1	2		1			2				1			1								1										1
2. Haa Alifu-Noonu	Hodaafushi	142	2006-07-22	2016-09-23	1					1																									1						1
2. Haa Alifu-Noonu	Maafahi	144	2006-07-22	2016-06-04	1					1					1			1						1									1		1							1
2. Haa Alifu-Noonu	Muraidhoo	145	2006-07-22	2016-06-04	1						1				n.d.								1						1						1
2. Haa Alifu-Noonu	Alidhoo	146	2006-07-22	2016-06-04	1					1										1			1										1		1						1
2. Haa Alifu-Noonu	Vashafaru	149	2006-07-22	2016-03-23	1						1									1			1	1					1						1						1
2. Haa Alifu-Noonu	Beenaafushi	150	2006-07-22	2016-09-10	1					1																									1						1
2. Haa Alifu-Noonu	Naridhoo	152	2006-07-22	2016-04-02	1					1																									1						1
2. Haa Alifu-Noonu	Dhidhdhoo *	153	2006-07-22	2014-12-29		1							1		1	1		1			1			1	1			1	1		1					1									1
2. Haa Alifu-Noonu	Utheemu	154	2006-07-22	2016-04-02	1						1				1			1		1			1						1						1							1
2. Haa Alifu-Noonu	Dhonakulhi	157	2006-07-22	2016-06-04	1					1														1					1		1				1						1
2. Haa Alifu-Noonu	Mulidhoo	158	2005-12-23	2016-07-07	1					1					1			1																	1							1
2. Haa Alifu-Noonu	Thakandhoo	159	2005-12-23	2016-07-07	1						1				1	1	1	1	1		1		1			1			1	1					1										1
3. Maamakunudhoo	Innafushi	1	2005-02-20	2016-04-13	1					1														1											1						1
3. Maamakunudhoo	Makunudhoo	4	2005-02-25	2016-04-13		1					1				1	1	1					1	1	1	1			1	1							1									1
4. Raa	Kadoogadu	3	2005-08-19	2016-08-08	1					1																									1						1
4. Raa	Veyvah	4	2005-08-19	2016-08-08	1					1																									1						1
4. Raa	Fuggiri	6	2005-08-19	2014-02-04	1					1																									1						1
4. Raa	Uthurumaafaru	7	2005-08-19	2016-06-06	1					1																									1						1
4. Raa	Maamigli	8	2005-08-19	2016-06-06	1					1					1			1		1															1							1
4. Raa	Vaffushi	9	2006-01-23	2014-02-04	1					1																									1						1
4. Raa	Kurehdhoo	10	2006-01-23	2016-08-08	1					1																									1						1
4. Raa	Goiymaru	11	2006-01-23	2016-06-05	1					1																									1						1
4. Raa	Vaffushihuraa	13	2006-01-23	2016-06-05	1					1																									1						1
4. Raa	Badaveri	15	2006-01-23	2016-08-08	1					1																									1						1
4. Raa	Kandholhudhoo	16	2006-01-23	2016-08-08					1					1		n.d.					n.d.				1			1											1
4. Raa	Giraavaru	20	2006-01-23	2016-08-08	1					1																									1						1
4. Raa	Lhaabugali	24	2006-01-23	2016-06-05	1					1																									1						1
4. Raa	Guboshi	25	2006-01-23	2016-06-05	1					1																									1						1
4. Raa	Filaidhoo (Mahidhoo)	26	2006-04-05	2016-06-05	1					1																									1						1
4. Raa	Bodufarufinolhu	27	2006-01-23	2014-02-04	1					1																									1						1
4. Raa	Kothaifaru	28	2006-01-23	2014-02-04	1					1					1			1																	1							1
4. Raa	Maashigiri	29	2006-01-23	2014-02-04	1					1																									1						1
4. Raa	Kottafaru (Kuroshigiri)	30	2006-01-23	2016-08-08	1					1																									1						1
4. Raa	Fasmendhoo	31	2006-01-23	2014-02-04	1					1																									1						1
4. Raa	Wakkaru (Filaidhoo)	32	2006-04-05	2016-08-08	1					1					1			1					n.d.												1							1
4. Raa	Maduvvari	33	2006-01-23	2016-08-08		1							1		1	1					1		2		1		1	1				1	1			1									1
4. Raa	Dhigali	35	2006-04-05	2016-06-06	1					1													1						1		1		1		1						1
4. Raa	Lhohi	37	2006-01-23	2016-08-08	1					1																									1						1
4. Raa	Kukulhudhoo	38	2006-01-23	2016-08-08	1					1																									1						1
4. Raa	Meedhoo	39	2006-04-05	2016-06-06		1					1				1	1		1			1		1		1				1							1									1
4. Raa	Aarah	40	2006-04-05	2016-08-08	1					1									1				1	1											1						1
4. Raa	Kudathulhaadhoo	42	2006-04-05	2016-07-07	1					1																									1						1
4. Raa	Huruvalhi	46	2006-04-05	2016-07-07	1					1																									1						1
4. Raa	Dheburidheythereyvaadhoo	47	2006-04-05	2016-07-07	1					1																									1						1
4. Raa	Kinolhas	48	2005-07-27	2016-06-06	1						1				1			1		1			1						1		1				1							1
4. Raa	Meedhupparu (Pearl Island)	49	2006-04-05	2016-06-06		1					1				1			1						1	1	1		1	1	1	1		1			1						1
4. Raa	Fainu	50	2005-07-27	2016-06-06	1						1				1			1		1			2	1					1						1							1
4. Raa	Iguraidhoo	51	2005-07-27	2016-06-06		1					1				1	1	1					1			1			1								1									1
4. Raa	Thaavathaa	52	2006-04-05	2016-08-08	1					1																									1						1
4. Raa	Neyo	53	2005-07-27	2016-06-06	1					1																									1						1
4. Raa	Dhoragali	54	2006-04-05	2016-08-08	1					1																									1						1
4. Raa	Kottefaru	55	2005-07-27	2016-06-06	1					1										1															1						1
4. Raa	Vandhoo	58	2005-07-27	2016-06-06	1						1				1			1		1			1						1						1							1
4. Raa	Innamaadhoo	60	2005-07-27	2016-06-06		1					1				1	1		1		1		1	1													1									1
4. Raa	Rasmadhoo	61	2005-07-27	2016-06-06		1					1				1	1				1		1				1			1	1						1									1
4. Raa	Kudakurathu	63	2005-07-27	2016-06-06	1					1																									1						1
4. Raa	Maakurathu	64	2005-07-27	2016-06-06	1						1				1					2			2						1						1							1
4. Raa	Dhuvaafaru	67	2005-07-27	2016-06-06	1						1				1			1		1			1	1					1						1							1
4. Raa	Dhuvaafaruhuraa	68	2005-07-27	2016-06-06	1					1																									1						1
4. Raa	Ungoofaaru *	71	2005-07-27	2016-06-05		1					1				1	1	1	1	1			1		1					1							1									1
4. Raa	Ugulu	72	2005-07-27	2016-06-05	1					1																									1						1
4. Raa	Ifuru	73	2005-07-27	2016-06-05	1						1				1		1	1		1			1						1						1							1	1
5. Lhavyani	Kuredhdhoo	1	2006-01-18	2016-06-05	1						1						1							1			1					1	1		1								1	1
5. Lhavyani	Hinnavaru	5	2005-06-26	2016-06-05					1					1	1	2	1	1		1	1	1			1		1	1	1		1								1							1
5. Lhavyani	Gaaerifaru	6	2005-06-26	2016-06-05	1					1																									1						1
5. Lhavyani	Felivaru	7	2005-06-26	2016-04-08		1					1				1	1		1			1										1					1									1
5. Lhavyani	Madivaru	8	2005-06-26	2016-04-08		1					1				1	1	1	1			1			1												1									1
5. Lhavyani	Naifaru	9	2005-06-26	2016-04-08					1			1			1	1	1	1			1		1	1	1						1								1						1
5. Lhavyani	Veyvah	10	2005-06-26	2016-06-06	1					1																									1						1
5. Lhavyani	Vavvaru	11	2005-06-26	2016-06-06	1						1																		1		1				1						1
5. Lhavyani	Kanifushi- Maavaafushi	12	2005-06-26	2016-07-07	1						1									1			1	1					1		1		1		1						1
5. Lhavyani	Dhidhdhoo	13	2005-06-26	2016-07-07	1					1																									1						1
5. Lhavyani	Kurendhoo	18	2006-01-18	2016-06-06		1					1				1	1		1				1			1				1							1									1
5. Lhavyani	Lhohi	19	2006-01-18	2016-06-06	1					1																									1						1
5. Lhavyani	Lhossalafushi	20	2006-01-18	2016-06-06	1					1																									1						1
5. Lhavyani	Varihuraa	21	2006-01-18	2016-06-06	1					1																									1						1
5. Lhavyani	Maduvvari	22	2006-01-18	2016-04-08	1					1																									1						1
5. Lhavyani	Aligaru	23	2006-01-18	2016-05-05	1					1																									1						1
5. Lhavyani	Thimamaafushi	24	2006-01-18	2016-05-05	1					1																									1						1
5. Lhavyani	Madhiriguraidhoo (Palm Beach)	39	2006-01-18	2016-06-05	1						1						1							1		1			1		1		1		1								1
5. Lhavyani	Fushifaru	40	2006-01-18	2016-05-05	1						1																		1		1				1						1
5. Lhavyani	Kanuhuraa	41	2006-01-18	2016-06-06	1					1					1		1	1						1											1							1	1
5. Lhavyani	Medhadihuraa	42	2006-01-18	2016-06-05	1					1														1											1						1
5. Lhavyani	Musleiygihuraa	43	2006-01-18	2016-06-05	1					1																									1						1
5. Lhavyani	Dhehura-evvi-hura	44	2006-01-18	2016-06-05	1					1																									1						1
5. Lhavyani	n.d.	45	2006-01-18	2016-05-05	1					1																									1						1
5. Lhavyani	n.d.	46	2006-01-18	2016-06-05	1					1																									1						1
5. Lhavyani	Fehigili	47	2006-01-18	2016-05-05	1					1																									1						1
6. Baa	Keyodhoo	5	2006-04-05	2016-06-06	1					1																									1						1
6. Baa	Gemendhoo	7	2005-07-27	2016-06-06	1					1																									1						1
6. Baa	Dhakandhoo	8	2006-04-05	2016-04-10	1					1					1			1																	1							1
6. Baa	Fares	9	2005-08-19	2016-07-07	1					1					1			1																	1							1
6. Baa	Ahivahfushi	10	2005-08-19	2016-07-07	1					1																									1						1
6. Baa	Mendhoo	11	2006-04-05	2016-06-04	1					1					1			1																	1							1
6. Baa	n.d.	12	2006-04-05	2016-06-04	1					1					1			1																	1							1
6. Baa	Vakkaru	13	2006-04-05	2016-04-10	1						1				1			1		1			1								1				1							1
6. Baa	Muthaafushi	14	2005-08-19	2016-04-10	1					1																									1						1
6. Baa	Eboodhoo	15	2005-08-19	2016-04-10	1					1																									1						1
6. Baa	Gaaviligili	16	2005-08-19	2016-04-10	1					1																									1						1
6. Baa	Thulaadhoo	17	2005-08-19	2016-09-11				1					1		1	1	1	1		1		1		1	n.d.				1									1							1
6. Baa	Bodufinolhu	18	2005-08-19	2016-04-10	1					1																									1						1
6. Baa	Dhunikolhu (Coco Palm)	19	2005-08-19	2016-04-10	1					1																							1		1						1
6. Baa	Olhugiri	20	2006-04-23	2016-09-11	1					1																									1						1
6. Baa	Hitaadhoo	21	2006-04-23	2016-04-10		1					1				1						1				n.d.			n.d.								1						1
6. Baa	Maamaduvvari	22	2006-04-23	2016-04-10	1						1				1			1					1												1							1
6. Baa	Kanifushi	23	2006-04-23	2016-07-07	1					1													1	1											1						1
6. Baa	Ufulingili	24	2006-04-23	2016-07-07	1					1																									1						1
6. Baa	Kudadhoo	25	2006-04-23	2016-07-07	1					1																									1						1
6. Baa	Miriyandhoo	26	2005-07-27	2016-06-04	1					1																									1						1
6. Baa	Hulhudhoo	27	2005-07-27	2016-06-04	1					1																									1						1
6. Baa	Maaddoo	28	2005-07-27	2016-06-04	1					1					1			1																	1							1
6. Baa	Eydhafushi *	29	2005-07-27	2016-06-04		1							1		1	2	1	1			1				1				1							1										1
6. Baa	Kunfunadhoo (Sonevafushi)	30	2005-07-27	2016-06-04	1					1					1		1	1			1														1							1	1
6. Baa	Maalhoss	31	2005-07-27	2016-06-15		1					1				1	2	1	1			2				1			1								1										1
6. Baa	Hibalhidhoo	32	2005-07-27	2016-06-15	1					1					1			1																	1							1
6. Baa	Daravandhoo	33	2005-07-27	2014-02-05		1							1		1	1		1		1		1		1			n.d.		1		1		1			1									1
6. Baa	Horubadhoo (Royal Island)	34	2005-07-27	2016-06-04	1					1							1							1							1		1		1								1
6. Baa	n.d	35	2005-07-27	2016-06-04				1					1		1	1	1	1			1			1	1													1							1
6. Baa	Hanifaruhuraa	36	2005-07-27	2016-06-15	1					1																									1						1
6. Baa	Aidhoo	38	2006-02-05	2016-06-15	1					1																									1						1
6. Baa	Thiladhoo	49	2005-07-27	2016-06-15	1					1					1			1																	1							1
6. Baa	Madhirivaadhoo	50	2005-07-27	2016-06-15	1					1																									1						1
6. Baa	Milaidhoo	51	2005-07-27	2016-06-15	1					1					1			1					2	1							1				1							1
6. Baa	Kamadhoo	52	2005-07-27	2016-06-06		1					1				1	1	1	1			1			1	1			1								1									1
6. Baa	Landaa Giraavaru	53	2005-07-27	2016-06-06		1					1												1	1	1	1			1				1			1					1
6. Baa	Undoodhoo	54	2005-07-27	2016-06-06	1					1					1			1																	1							1
6. Baa	Funadhoo	55	2005-07-27	2016-06-06	1					1					1			1																	1							1
6. Baa	Hulhudhoo	56	2005-07-27	2016-06-06	1					1					1			1																	1							1
6. Baa	Kihavahhuruvalhi	57	2005-07-27	2016-06-06	1					1					1				1	2			1	1											1							1
6. Baa	Kudarikilu	58	2005-07-27	2016-06-06		1					1				1	2		1			2				1			1								1										1
6. Baa	Voavah	59	2005-07-27	2016-06-15	1					1													1												1						1
6. Baa	Bathalaa	60	2005-07-27	2016-06-06	1					1																									1						1
7. Kaashidhoo	Kaashidhoo	3	2005-08-14	2016-10-06		1					1				1	1		1			1				1			1								1									1
8. Goidhoo	Innafushi	1	2005-08-19	2016-07-07	1					1																									1						1
9. Gaafaru	Gaafaru	2	2005-08-14	2016-04-08		1					1				1	1		1				1			1			1								1									1
10. North Kaafu	Olhahali	1	2005-05-03	2016-04-08	1								1		1			1					1	1					1				1		1							1
10. North Kaafu	Akirifushi	2	2005-05-03	2016-04-08	1								1		1			1		1				1											1							1
10. North Kaafu	Eriyadhu	3	2005-05-03	2016-04-08	1						1				1			1							1			1			1				1							1
10. North Kaafu	Makunudhoo	4	2005-05-03	2016-04-16		1					1										n.d.				n.d.	1		n.d			1					1					1
10. North Kaafu	Ziyaaraifushi (Summer Island)	5	2005-05-03	2016-04-16		1					1						n.d.							1	1	1	1	1		1	1	1				1								1
10. North Kaafu	Baros	16	2005-05-03	2016-04-27		1					1									1				1	n.d.	1	1			1	1	1				1								1
10. North Kaafu	Giraavaru (Centara Ras Fushi Resort & Spa Maldives)	18	2005-05-03	2016-04-27			1					1			1	1		1			1			1	1	1		1	1	1			1				1								1
10. North Kaafu	Thila Fushi	19	2005-05-03	2016-04-27				1					1		1		1	1						1	1			1										1				1	1
10. North Kaafu	Thila fushi	21	2005-02-02	2016-04-27				1					1		1	n.d.	1	1			n.d.	n.d.	n.d.	1	1			1	1									1
10. North Kaafu	Viligili	23	2005-05-16	2016-04-27				1					1		1	3		1			3				1	1		1	1	1			1					1								1
10. North Kaafu	Male'	24	2005-05-16	2016-04-27					1					1	1	4		1			6				1		1	1	1			1	1						1							1
10. North Kaafu	Funadhoo	25	2005-05-16	2016-04-27					1					1	1	2		1			2				1			1											1							1
10. North Kaafu	Hulhule	26	2005-05-03	2016-04-27					1					1	1	2	1	1			2			1	1			1											1							1
10. North Kaafu	Dhoonidhoo	27	2005-12-13	2016-04-27				1					1		1	2		1			2				1			1										1								1
10. North Kaafu	Hulhumale'	28	2005-12-13	2016-04-29					1					1	1		1				1			1	1	1		1	1	1	1								1			1	1
10. North Kaafu	Feydhoo Finolhu	32	2005-05-16	2016-04-27				1					1		1	2		1			2				1			1										1								1
10. North Kaafu	Vihamanaafushi (Kurumba Village)	33	2005-05-16	2016-04-27		1					1				1	2		1			2					1	1			1	1	1				1										1
10. North Kaafu	Aarah	34	2005-12-13	2016-04-27				1					1			1					1				1			1					1					1							1
10. North Kaafu	Farukolhufush (Club Med)	35	2005-05-16	2016-04-29		1							1				1							1		1	n.d.			1						1							1
10. North Kaafu	Furanafushi (Full Moon)	36	2005-12-13	2016-04-29		1					1				1	3	1	1		1	3			1	1	1	1	1		1		1				1										1
10. North Kaafu	Gaagandu	37	2005-12-13	2014-12-29				1					1			1					1				1			1			1							1							1
10. North Kaafu	n.d	38	2005-05-16	2016-04-29			1					1					1							1	1	1		1		1	1						1						1
10. North Kaafu	Kanduoiygiri	39	2005-12-13	2016-04-29		1					1					1					1					n.d.										1									1
10. North Kaafu	Kudabados	40	2005-05-16	2014-12-29	1					1					1			1																	1							1
10. North Kaafu	Bodubandos (Bandos)	41	2005-02-02	2016-09-12		1					1				1	2		1			2				1	1			1	1						1										1
10. North Kaafu	Lankanfinolhu (Paradise)	42	2005-02-02	2016-04-29		1					1				1	1	1	1			1			1	1	1			1				1			1									1
10. North Kaafu	Lankanfushi (Hudhuveli)	44	2005-02-02	2016-09-25		1					1				1	1	1	1		1	1			1	1	1		1	1		1					1									1
10. North Kaafu	n.d	46	2005-02-02	2016-04-29	1					1																									1						1
10. North Kaafu	Himmafushi	47	2005-02-02	2016-09-25		1							1		1	2	1		1		1	1	2	1	1	1			1							1										1
10. North Kaafu	Thulhaagiri	48	2005-02-02	2016-09-12		1					1				1		1		1					1	1	1		1		1			1			1						1	1
10. North Kaafu	Girifushi	49	2005-02-02	2016-09-25					1					1	1	3	1	1			3			1	1			1											1							1
10. North Kaafu	n.d	50	2005-02-02	2016-04-29	1					1																									1						1
10. North Kaafu	Thaburudhoo	51	2005-02-02	2016-04-29	1					1														1											1						1
10. North Kaafu	Kanu Huraa (Tari)	52	2005-02-02	2016-04-29				1					1		1	1	1	1			1			1	1	1	1	n.d.	1	1	1	1	1					1							1
10. North Kaafu	Vabboahura	53	2005-02-02	2016-04-29	1					1							1							1											1								1
10. North Kaafu	n.d	54	2005-02-02	2016-04-29	1					1																n.d				n.d.					1						1
10. North Kaafu	Kudahuraa	56	2005-02-02	2016-09-25				1					1		1	1	1	1			1	1		1	1	1		1		1	1							1							1
10. North Kaafu	Diffushi	70	2006-05-01	2016-09-25			1					1			1	1	1					1			1	1			1	1							1								1
10. North Kaafu	Meerufenfushi	71	2006-05-01	2016-09-25		1					1					1	1				1			1		1	1			1		1				1									1
10. North Kaafu	Kagi	75	2005-08-14	2016-04-08		1					1				1			1			1				n.d.		1	n.d.			1	1				1						1		1
11. Thoddoo Island	Thoddoo	1	2004-12-15	2016-10-06		1					1				1	1		1		1	1				n.d.			n.d.	n.d.							1									1
12. Rasdhoo	Kuramathi	1	2004-12-15	2016-05-29		1					1				1		1	1		1				1		1	1				1		1			1						1	1	1
12. Rasdhoo	Rasdhoo *	2	2004-12-15	2016-05-29		1						1			n.d.		1						1	1	1		1	1	1							1							1	1
12. Rasdhoo	Madivaru	3	2004-12-15	2016-05-29		1					1															1				1						1					1
12. Rasdhoo	n.d.	4	2004-12-15	2016-05-29	1					1																									1						1
12. Rasdhoo	n.d.	5	2004-12-15	2016-07-07	1								1				1						1	1	1			1	1		1				1								1
12. Rasdhoo	Veligandu	6	2004-12-15	2016-07-07					1					1	1	1	1	1			1			1		1	1			1		1	1						1						1
13. Alifu	Gaathafushi	9	2005-03-28	2016-06-04	1					1																n.d.	n.d.			n.d.		n.d.			1
13. Alifu	Fesdhoo	10	2005-03-28	2015-04-22		1					1				1	1		1		1	1					1				1						1									1
13. Alifu	Athurugau	13	2005-03-28	2016-04-05	1					1					1			1								1				1					1							1
13. Alifu	Heenfaru	15	2005-03-28	2014-06-19	1					1					n.d.			n.d.																	1
13. Alifu	Mahibadhoo *	56	2004-12-15	2016-04-24			1					1			1	2	1	1				2		1	n.d.	1	1		1	1		1					1									1
13. Alifu	Kunburudhoo	57	2005-03-28	2016-04-24	1							1			1			1		1			1	1					1						1							1
13. Alifu	Omadhoo	58	2004-12-15	2016-04-24		1					1				1	2	1	1			2			1	n.d.			n.d.								1										1
13. Alifu	Hanghghaameedhoo	59	2004-12-15	2016-04-24		1					1				1	3		1			3						1		n.d.			1				1										1
13. Alifu	Dhiggiri	60	2005-03-28	2014-06-19	1					1					1			1																	1							1
13. Alifu	Alikoirah	62	2005-03-28	2014-06-19	1					1					1			1																	1							1
13. Alifu	Mushimasgali	63	2005-03-28	2016-04-05		1					1				1	1	1	1			1				1			1	1				1			1									1
13. Alifu	Kandholhudhoo	67	2005-03-28	2016-09-25	1					1					1	1		1	1		1			1							1		1		1										1
13. Alifu	Ellaidhoo	68	2004-12-15	2016-09-25		1					1				1	1		1			1				1	1	1	1	1	1	1	1				1									1
13. Alifu	Halaveli	69	2005-03-28	2016-09-25	1					1					1			1						1	n.d.	1	1				1	1	1		1							1		1
13. Alifu	Bathala	70	2004-12-15	2016-09-25	1					1					1			1		1						1				1	1				1							1
13. Alifu	Maayafushi	71	2005-03-28	2016-09-25		1					1				1			1						1	1	1		1	1	1	1					1						1
13. Alifu	Velidhoo	73	2005-03-28	2016-06-11	1					1					1		1	1							n.d.	1	1			1	1	1			1							1	1	1
13. Alifu	Ukulhas	74	2005-03-28	2016-09-25		1						1			1	1	n.d.	1				1		1	n.d.				1							1									1
14. South Kaafu	Velassaru	1	2005-02-02	2016-04-27		1					1						1							1	1	1		1		1			1			1							1
14. South Kaafu	Fihalhohi	6	2005-05-03	2016-09-25		1				1										1	1		1			1					1		1			1					1
14. South Kaafu	Ehuruh Huraa	8	2005-05-03	2016-09-25	1					1																1					1				1						1
14. South Kaafu	Olhuveli	10	2005-02-02	2016-09-25		1					1				1	2	1				2		1	1	1	1		1	1	1	1		1			1										1
14. South Kaafu	Bodufinolhu	12	2005-02-02	2016-09-25				1			1				1	1	1	1				1	2	1														1							1
14. South Kaafu	Kudafinolhu	13	2005-02-02	2016-09-25	1					1															1			1							1						1
14. South Kaafu	Maadhoo	15	2005-02-02	2016-09-25	1						1				1	1	1	1		1	1		2	1					1		1		1		1										1
14. South Kaafu	Lhosfushi	16	2005-02-02	2016-09-25	1					1																									1						1
14. South Kaafu	Guraidhoo	17	2005-02-02	2016-09-25	1						1												n.d.	1	n.d.				1						1						1
14. South Kaafu	Kandoomafushi	18	2005-02-02	2016-09-25				1					1		1	1	1	1			1			1		1			1	1			1					1							1
14. South Kaafu	Viligilivaru	20	2005-05-03	2016-09-25		1					1				1			1		1				1	1				1							1						1
14. South Kaafu	Makunufushi	21	2005-05-03	2016-09-25	1						1				1			1					1	1							1				1							1
14. South Kaafu	Biyaadhoo	22	2005-02-02	2016-09-25	1					1					1											1			n.d.	1					1							1
14. South Kaafu	Maafushi	23	2005-02-02	2016-09-25			1						1		1	3	1	1			3		1	1	1			1	1		1						1									1
14. South Kaafu	Boduhuraa	25	2005-02-02	2016-09-25				1					1		1	1	1	1			1				1	1		1		1								1							1
14. South Kaafu	Dhigufinolhu	27	2005-02-02	2016-09-25		1					1				1		1							1		1				1						1						1	1
14. South Kaafu	Veliganduhuraa	28	2005-02-02	2016-09-25			1					1			1		1	1		1			1		1	1		1	1	1	1						1					1	1
14. South Kaafu	Gulhiggaathuhuraa	29	2005-02-02	2016-09-25				1						1	1	1		1			1				1	1		1	1	1								1							1
14. South Kaafu	n.d	31	2005-02-02	2016-09-25					1		1				1			1					1	1	1			1			1								1			1
14. South Kaafu	Gulhi	32	2005-02-02	2016-09-25			1						1		1	3	1	1	1			2		n.d.	1			1	1								1									1
14. South Kaafu	Kudagulhi	33	2005-02-02	2016-09-25					1					1	1			1							1			1											1			1
14. South Kaafu	Eboodhoo	34	2005-02-02	2016-09-25	1					1					1	2	1	1			2								n.d.						1											1
14. South Kaafu	Eboodhoofinolhu	35	2005-02-02	2016-05-31			1					1												1	1	1		1		1	1						1				1
14. South Kaafu	Vaadhoo	36	2005-02-02	2016-04-27		1					1				1	1		1		1	1			1		1			1							1									1
15. Vaavu	Keyodhoo	13	2005-02-02	2014-09-22				1					1		1	2		1			2				1			1										1								1
15. Vaavu	Felidhoo *	14	2005-02-02	2014-09-22		1					1				1	1	1	1		1	1		1	1	1				1							1									1
15. Vaavu	Thinadhoo	15	2005-02-02	2014-09-22	1						1				1			1					1	1					1						1							1
15. Vaavu	Hulhidhoo	16	2005-02-02	2014-09-22	1					1					1			1																	1							1
15. Vaavu	Aarah	17	2005-02-02	2014-09-22	1					1					1			1											1		1				1							1
15. Vaavu	Alimathaa	18	2005-02-02	2014-09-22	1						1				1			1						1		1			1	1	1				1							1
15. Vaavu	Dhiggiri	19	2005-02-02	2014-09-22		1					1				1			1						1	1	1		1		1	1					1						1
16. Faafu	Himithi	1	2005-03-28	2016-04-24	1					1							1								n.d.										1								1
16. Faafu	Minimasgali	2	2005-03-28	2016-04-24	1					1					1			1																	1							1
16. Faafu	Jinnathugau	11	2004-12-15	2016-04-24	1					1					1			1																	1							1
16. Faafu	Filitheyo	12	2004-12-15	2016-04-24		1					1				1	2		1			2				1	1		1		1						1										1
16. Faafu	Maafushi	14	2004-12-15	2016-04-24	1							1			1			1		1			1		1								1		1							1
16. Faafu	Dhiguvarufinolhu	15	2004-12-15	2016-04-24	1					1																									1						1
16. Faafu	Fieeali	17	2004-12-15	2016-04-24		1							1		1								2	1	1			1	1							1						1
16. Faafu	Vilingilvarufinolhu	18	2004-12-15	2016-09-29	1					1																									1						1
17. Meemu	Kurali	3	2005-02-15	2016-10-06	1					1																									1						1
17. Meemu	Kuradhigandu	7	2005-02-15	2016-10-06	1					1																									1						1
17. Meemu	Dhiththudi	8	2005-02-15	2016-10-06	1					1																		n.d.							1						1
17. Meemu	Kolhuvaariyaafushi	9	2005-02-15	2016-10-06		1					1				1	4	1	1			3	1	1	1					1		n.d.					1										1
17. Meemu	Haafushi	12	2005-02-15	2016-10-06	1					1																									1						1
17. Meemu	Fenfuraaveli	13	2006-03-31	2016-10-06	1					1																									1						1
17. Meemu	Maahuraa	14	2006-03-31	2016-10-06	1					1																									1						1
17. Meemu	Maausfushi	15	2006-03-31	2016-10-06	1					1										1									1		1				1						1
17. Meemu	Kudausfushi	16	2006-03-31	2016-10-06	1					1																									1						1
17. Meemu	Dhekunuboduveli	17	2006-03-31	2016-10-06	1					1																									1						1
17. Meemu	Gasveli	18	2006-03-31	2016-10-06	1					1																									1						1
17. Meemu	Kekuraalhuveli	19	2006-03-31	2016-05-30	1					1																									1						1
17. Meemu	Hakuraahuraa	21	2006-03-31	2016-05-30		1							1											1	1	1		1	1	1	1					1					1
17. Meemu	n.d.	22	2005-07-22	2016-05-30	1					1																									1						1
17. Meemu	n.d.	23	2005-07-22	2016-05-30	1					1																									1						1
17. Meemu	n.d.	24	2005-07-22	2016-05-30	1					1																									1						1
17. Meemu	Medhufushi	25	2005-07-22	2016-05-30	1					1					1		1	1			1			1							1				1							1	1
17. Meemu	Naalaafushi	26	2005-07-22	2016-05-30		1							1		1	2		1			2		2	1	1			1	1							1										1
17. Meemu	Maalhuveli	28	2005-07-22	2016-05-30	1					1																									1						1
17. Meemu	Muli	29	2005-07-22	2016-05-30			1						1		1	1	1				1			1	1			1	1								1								1
17. Meemu	Boahuraa	30	2005-07-22	2016-05-30	1					1																									1						1
17. Meemu	Boli Mulah	31	2005-07-22	2016-05-30	1						1				1				1				2						1						1							1
18. Dhaalu	Maagau	2	2004-02-18	2016-05-08	1						1				1			1																	1							1
18. Dhaalu	Ribudhoo	3	2004-02-18	2016-04-24	1						1				1	1		1			1														1										1
18. Dhaalu	Dhoores	4	2004-02-18	2016-04-24	1					1					1				1				1												1							1
18. Dhaalu	Vommuli	5	2004-02-18	2016-04-24	1						1				1			1		1			2						1						1							1
18. Dhaalu	Velavaru	42	2006-07-30	2016-05-21	1					1					1			1						1		1				1					1							1
18. Dhaalu	Meedhoo	45	2006-07-30	2016-05-21		1							1		1	n.d.	1						1		1			1	1							1
18. Dhaalu	Meedhuffushi	46	2006-07-30	2016-04-24	1						1				1		1	1						1			1					1	1		1							1	1	1
18. Dhaalu	n.d	47	2006-07-30	2016-05-21					1					1			1							1	1			1											1				1
18. Dhaalu	n.d	48	2006-07-30	2016-04-24					1					1			1							1	1			1											1				1
19. Thaa	Thimarafushi	32	2005-04-28	2016-10-06		1							1		1	2	1			1	1			1	1			1	1							1										1
19. Thaa	Hiriyanfushi	33	2005-04-28	2016-10-06	1								1		1																				1							1
19. Thaa	Usfushi	34	2005-04-28	2016-01-13	1					1																									1						1
19. Thaa	Gaadhiffushi	35	2005-04-28	2016-01-13	1						1				1				1				1						1						1							1
19. Thaa	Hulhiyanfushi	36	2005-04-28	2016-01-13	1					1																									1						1
19. Thaa	Kolhufushi	37	2005-04-28	2016-01-13	1					1																									1						1
19. Thaa	Ekuruffushi	38	2005-04-28	2016-01-13	1					1																									1						1
19. Thaa	Bodurehaa	39	2005-04-28	2016-01-13	1					1																									1						1
19. Thaa	Fenmeerufushi	40	2005-04-28	2016-01-13	1					1																									1						1
19. Thaa	Olhudhiyafushi	41	2005-04-28	2016-01-13	1					1																									1						1
19. Thaa	Kaaddoo	42	2005-04-28	2016-01-13	1					1																									1						1
19. Thaa	n.d	43	2005-04-28	2016-01-13	1					1																									1						1
19. Thaa	Kudakaaddoo	44	2005-04-28	2016-01-13	1					1																									1						1
19. Thaa	Hathifushi	45	2005-04-28	2016-01-13	1					1																									1						1
19. Thaa	Bodufinolhu	52	2005-02-15	2016-03-17	1					1																									1						1
19. Thaa	Guraidhoo	53	2005-02-15	2016-03-17		1								1	1	3	1	1			3			1					1							1										1
19. Thaa	Dhiyamigili	54	2005-02-15	2016-03-17		1					1				1	2		1			1	1			n.d.				1							1										1
19. Thaa	Ufuriyaa	58	2005-02-15	2016-03-17	1					1																									1						1
19. Thaa	Kalhufahalafushi	60	2005-02-15	2016-03-17	1					1																									1						1
19. Thaa	n.d	61	2005-02-15	2016-03-17	1					1																									1						1
19. Thaa	Dhonanfushi	62	2005-02-15	2016-03-17	1					1																									1						1
19. Thaa	Hodelifushi	63	2005-02-15	2016-03-17	1					1																									1						1
19. Thaa	Vilufushi	64	2005-02-15	2016-03-17			1						1		1	1			1			1		1	1			1	1								1								1
20. Laamu	Hanhushi	4	2005-05-16	2016-01-13	1					1																									1						1
20. Laamu	Kashidhoo	5	2005-05-16	2016-01-13	1					1																									1						1
20. Laamu	Guraidhoo	6	2005-05-16	2016-01-13	1					1																									1						1
20. Laamu	Maavah	7	2005-05-16	2016-01-13		1					1				1	1		1				1			n.d				1							1									1
20. Laamu	Bodumaabulhali	8	2005-05-16	2016-03-17	1					1																									1						1
20. Laamu	Kudamaabulhali	9	2005-05-16	2016-03-17	1					1																									1						1
20. Laamu	Kalhurahaa	10	2005-05-16	2016-01-13	1					1																									1						1
20. Laamu	Enberahaa	11	2005-05-16	2016-01-13	1					1																									1						1
20. Laamu	Haiythoshi	12	2005-05-16	2016-01-13	1					1																									1						1
20. Laamu	Gaadhoo	45	2006-03-31	2015-12-13		1					1				1	1		1			1															1									1
20. Laamu	Fonadhoo *	48	2006-03-31	2016-04-27		1					1				1	1	1					1		1	1						1					1									1
20. Laamu	Boduhuraa	49	2005-02-05	2016-10-07	1					1																									1						1
20. Laamu	Kahdhoo	50	2006-03-31	2016-10-07		1					1				1	3	1	1			3			1	1			1	1							1										1
20. Laamu	Gamu (previously Maandhoo-Gan-Bodufinolhu)	51	2005-02-05	2016-10-07		1					1					1						1	3	1	1				1							1									1
20. Laamu	Bodufinolhu	52	2005-02-05	2016-10-07	1					1																									1						1
20. Laamu	Gasgandufinolhu	53	2005-02-05	2016-04-19	1					1																									1						1
20. Laamu	Mahakanfushi	54	2006-03-31	2016-04-19	1							1								1			1												1						1
20. Laamu	Baresdhoo	55	2006-03-31	2016-04-19	1					1																									1						1
20. Laamu	Uvadhevifushi	56	2006-03-31	2016-10-07	1					1																									1						1
20. Laamu	Kalhaidhoo	57	2006-03-31	2016-04-19		1					1				1	1		1			1															1									1
20. Laamu	Bokaiyfushi	58	2006-03-31	2016-04-19	1					1																									1						1
20. Laamu	Mundoo	59	2006-03-31	2016-10-07	1						1									1			1	1					1						1						1
20. Laamu	Maabaidhoo	60	2006-03-31	2016-10-07		1					1				1	2	1	1				1		1	1				1							1										1
20. Laamu	Kanuhuraa	61	2006-03-31	2016-10-07	1					1																									1						1
20. Laamu	Fushi	62	2006-03-31	2016-10-07	1					1																									1						1
20. Laamu	Kandaru	63	2006-03-31	2016-10-07	1					1																									1						1
20. Laamu	Bileiytheyrahaa	64	2006-03-31	2016-10-07	1					1																									1						1
20. Laamu	Hikandhirahaa	65	2006-03-31	2016-04-19	1					1																									1						1
20. Laamu	Holhurahaa	66	2006-03-31	2016-04-19	1					1																									1						1
20. Laamu	Fenboahuraa	67	2006-03-31	2016-04-19	1					1																									1						1
20. Laamu	Kudarah	68	2006-03-31	2016-04-19	1					1																									1						1
20. Laamu	Medhufinolhu	69	2006-03-31	2016-04-19	1					1																									1						1
20. Laamu	Dhonberahaa	70	2006-03-31	2016-04-19	1					1																									1						1
20. Laamu	Thunburi	71	2006-03-31	2016-04-19	1					1																									1						1
20. Laamu	Hulhiyandhoo	72	2006-03-31	2016-04-19	1					1																									1						1
20. Laamu	Dhabidhoo	74	2006-03-31	2016-10-07		1					1				1	1	1	1		1		1		1					1							1									1
20. Laamu	Fonagaadhoo	81	2006-03-31	2016-10-07	1					1																									1						1
21. Gaafu Alifu-Dhallu	Kaduviligili	1	2006-05-24	2016-04-08	1					1																									1						1
21. Gaafu Alifu-Dhallu	Melaimu	2	2006-05-24	2016-10-06	1					1																									1						1
21. Gaafu Alifu-Dhallu	Maarandhoo	3	2006-05-24	2016-04-08	1					1																									1						1
21. Gaafu Alifu-Dhallu	Kalhehuttaa	5	2006-05-24	2016-04-08	1					1																									1						1
21. Gaafu Alifu-Dhallu	Hagrandhoo	6	2006-05-24	2016-04-08	1					1																									1						1
21. Gaafu Alifu-Dhallu	Maagihuttaa	7	2006-05-24	2016-04-08	1					1																									1						1
21. Gaafu Alifu-Dhallu	Baberahutta	8	2006-05-24	2016-04-08	1					1																									1						1
21. Gaafu Alifu-Dhallu	Kodagehuttaa	9	2006-05-24	2016-04-08	1					1																									1						1
21. Gaafu Alifu-Dhallu	Kolamaafushi-Kolaa	10	2006-05-24	2016-04-08		1					1				1	1	1	1			1				1											1									1
21. Gaafu Alifu-Dhallu	Lhossaa	12	2006-05-24	2016-04-08	1					1																									1						1
21. Gaafu Alifu-Dhallu	Maakanaarataa	13	2006-05-24	2016-04-08	1					1																									1						1
21. Gaafu Alifu-Dhallu	Beyruumaaddoo	14	2006-05-24	2016-04-08	1					1																									1						1
21. Gaafu Alifu-Dhallu	Meradhoo	21	2006-05-24	2016-10-26	1						1				1			1					1	1					1		1				1							1
21. Gaafu Alifu-Dhallu	Dhevvamaagala	22	2006-05-24	2016-10-06	1					1																									1						1
21. Gaafu Alifu-Dhallu	Minimessaa	23	2006-05-24	2016-06-07	1					1																									1						1
21. Gaafu Alifu-Dhallu	Havoddaa	24	2006-05-24	2016-10-26	1					1								1		1			2	1							1				1						1
21. Gaafu Alifu-Dhallu	Thinadhoo * (including Thinadhoomaahuttaa)	25	2006-05-06	2016-10-26		1							1		1	1	1		1			1		1	1				1							1									1
21. Gaafu Alifu-Dhallu	Hagedhoo	27	2006-08-17	2016-10-06	1						1									1			1						1						1						1
21. Gaafu Alifu-Dhallu	Havodigalaa	28	2006-05-06	2016-06-07	1					1					1			1																	1							1
21. Gaafu Alifu-Dhallu	Funamauddoo	29	2006-09-22	2016-10-06	1					1																									1						1
21. Gaafu Alifu-Dhallu	Kafenaa	30	2005-03-10	2016-06-07	1					1																									1						1
21. Gaafu Alifu-Dhallu	Gosi	32	2006-09-22	2016-10-06	1					1																									1						1
21. Gaafu Alifu-Dhallu	Maagodirehaa	33	2005-03-10	2016-06-07	1					1																									1						1
21. Gaafu Alifu-Dhallu	Kudherataa	34	2005-03-10	2016-10-26	1					1																									1						1
21. Gaafu Alifu-Dhallu	Rahadhoo	35	2005-03-10	2016-10-26	1					1																									1						1
21. Gaafu Alifu-Dhallu	Baulhageella	36	2006-09-22	2016-10-26	1					1																									1						1
21. Gaafu Alifu-Dhallu	Kaadedhdhoo	37	2005-03-10	2016-10-26		1					1				1	3	1	1			3			1												1										1
21. Gaafu Alifu-Dhallu	Mallaarehaa	38	2005-03-10	2016-06-07	1					1																									1						1
21. Gaafu Alifu-Dhallu	Madaveli	39	2005-03-10	2016-06-07		1					1				1	1	1	1				1							n.d.							1									1
21. Gaafu Alifu-Dhallu	Konottaa	40	2006-09-22	2016-06-07	1					1														1											1						1
21. Gaafu Alifu-Dhallu	n.d.	41	2006-05-06	2016-06-07	1					1																									1						1
21. Gaafu Alifu-Dhallu	n.d.	42	2006-05-06	2016-10-26	1					1																									1						1
21. Gaafu Alifu-Dhallu	Dhinmanaa	43	2006-05-06	2016-06-07	1					1																									1						1
21. Gaafu Alifu-Dhallu	Kannigalla	44	2006-05-06	2016-10-26	1					1																									1						1
21. Gaafu Alifu-Dhallu	Hoadedhdhoo	45	2006-05-06	2016-10-26		1					1				1	1	1	1		1		1	1	1					1							1									1
21. Gaafu Alifu-Dhallu	n.d.	46	2006-05-06	2016-06-07	1					1																									1						1
21. Gaafu Alifu-Dhallu	Kadevaarehaa	47	2006-05-06	2016-06-07	1					1																									1						1
21. Gaafu Alifu-Dhallu	Dhigurehaa	48	2005-09-19	2016-06-07	1					1																									1						1
21. Gaafu Alifu-Dhallu	Kodedhoo	49	2005-09-19	2016-10-26	1					1																									1						1
21. Gaafu Alifu-Dhallu	n.d	50	2005-09-19	2016-06-07	1					1																									1						1
21. Gaafu Alifu-Dhallu	n.d.	51	2005-09-19	2016-06-07	1					1																									1						1
21. Gaafu Alifu-Dhallu	Mathikeranahuttaa	52	2006-05-06	2016-10-26	1					1																									1						1
21. Gaafu Alifu-Dhallu	n.d	53	2005-09-19	2016-06-07	1					1																									1						1
21. Gaafu Alifu-Dhallu	n.d.	54	2005-03-10	2016-10-26	1					1																									1						1
21. Gaafu Alifu-Dhallu	Kaashihulhudhoo	55	2005-09-19	2016-10-26	1					1																									1						1
21. Gaafu Alifu-Dhallu	n.d.	56	2005-09-19	2016-06-07	1					1																									1						1
21. Gaafu Alifu-Dhallu	n.d	57	2005-03-10	2016-10-26	1					1																									1						1
21. Gaafu Alifu-Dhallu	Keramihthaa	58	2006-05-06	2016-10-26	1					1																									1						1
21. Gaafu Alifu-Dhallu	Kudhelifadhoo	59	2006-05-06	2016-10-26	1					1																									1						1
21. Gaafu Alifu-Dhallu	Bodurehaa	60	2006-05-06	2016-10-26	1					1																									1						1
21. Gaafu Alifu-Dhallu	Dekaanbaa	61	2005-03-10	2016-06-07	1					1																									1						1
21. Gaafu Alifu-Dhallu	n.d.	62	2005-03-10	2016-06-07	1					1																									1						1
21. Gaafu Alifu-Dhallu	n.d	63	2006-05-06	2016-10-26	1					1																									1						1
21. Gaafu Alifu-Dhallu	n.d.	64	2006-05-06	2016-10-26	1					1																									1						1
21. Gaafu Alifu-Dhallu	Thinehuttaa	65	2006-05-06	2016-10-26	1					1																									1						1
21. Gaafu Alifu-Dhallu	Kalhefalaa	66	2006-05-06	2015-02-04	1					1																									1						1
21. Gaafu Alifu-Dhallu	Olhimutaa	67	2006-05-06	2015-02-04	1					1																									1						1
21. Gaafu Alifu-Dhallu	Keyhuvadhoo	68	2005-03-10	2015-02-04	1					1																									1						1
21. Gaafu Alifu-Dhallu	Kalhuhuttaa	69	2005-03-10	2015-02-04	1					1																									1						1
21. Gaafu Alifu-Dhallu	n.d	70	2005-03-10	2015-02-04	1					1																									1						1
21. Gaafu Alifu-Dhallu	Olhurataa	71	2005-03-10	2015-02-04	1					1																									1						1
21. Gaafu Alifu-Dhallu	Mathaidhoo-Dhatemulaidhoo	72	2005-03-10	2015-02-04	1					1																									1						1
21. Gaafu Alifu-Dhallu	n.d	73	2005-03-10	2015-02-04	1					1																									1						1
21. Gaafu Alifu-Dhallu	n.d.	74	2005-03-10	2015-02-04	1					1																									1						1
21. Gaafu Alifu-Dhallu	Fatefandhoo	75	2005-07-27	2015-02-04	1					1																									1						1
21. Gaafu Alifu-Dhallu	Kudhemathaidhuvaa	76	2005-07-27	2015-02-04	1					1																									1						1
21. Gaafu Alifu-Dhallu	Mathaidhoo	77	2005-07-27	2015-02-04	1					1																									1						1
21. Gaafu Alifu-Dhallu	Dhiyanigillaa	78	2005-03-10	2015-02-04	1					1																									1						1
21. Gaafu Alifu-Dhallu	Hevaahulhudhoo	79	2005-03-10	2015-02-04	1					1																									1						1
21. Gaafu Alifu-Dhallu	Hakandhoo	80	2006-05-06	2015-02-04	1					1																									1						1
21. Gaafu Alifu-Dhallu	Kalhehigii	81	2006-05-06	2015-02-04	1					1																									1						1
21. Gaafu Alifu-Dhallu	n.d.	82	2005-03-10	2016-02-04	1					1																									1						1
21. Gaafu Alifu-Dhallu	n.d.	83	2005-07-27	2016-06-05	1					1																									1						1
21. Gaafu Alifu-Dhallu	n.d.	84	2005-07-27	2016-06-05	1					1																									1						1
21. Gaafu Alifu-Dhallu	Nadallaa	85	2006-05-06	2016-10-26	1						1									1			1	1					1						1						1
21. Gaafu Alifu-Dhallu	n.d.	86	2006-05-06	2015-02-04	1					1																									1						1
21. Gaafu Alifu-Dhallu	n.d.	87	2005-07-27	2015-02-04	1					1																									1						1
21. Gaafu Alifu-Dhallu	n.d.	88	2005-07-27	2015-02-04	1					1																									1						1
21. Gaafu Alifu-Dhallu	Ehivakaa	89	2005-07-27	2015-02-04	1					1																									1						1
21. Gaafu Alifu-Dhallu	n.d	90	2005-07-27	2016-06-05	1					1																									1						1
21. Gaafu Alifu-Dhallu	n.d	91	2005-07-27	2016-10-26	1					1																									1						1
21. Gaafu Alifu-Dhallu	n.d	92	2006-05-06	2015-02-04	1					1																									1						1
21. Gaafu Alifu-Dhallu	Maaehivakaa	93	2005-07-27	2015-02-04	1					1																									1						1
21. Gaafu Alifu-Dhallu	n.d	94	2005-07-27	2015-02-04	1					1																									1						1
21. Gaafu Alifu-Dhallu	n.d	95	2005-07-27	2015-02-04	1					1																									1						1
21. Gaafu Alifu-Dhallu	n.d	96	2005-07-27	2015-02-04	1					1																									1						1
21. Gaafu Alifu-Dhallu	n.d	97	2005-07-27	2015-02-04	1					1																									1						1
21. Gaafu Alifu-Dhallu	Badefodiyaa	98	2005-07-27	2015-02-04	1					1																									1						1
21. Gaafu Alifu-Dhallu	Kanandhoo	99	2005-07-27	2015-02-04	1					1																									1						1
21. Gaafu Alifu-Dhallu	Meregihutaa	100	2005-05-06	2015-02-04	1					1																									1						1
21. Gaafu Alifu-Dhallu	n.d	101	2006-08-04	2015-02-04	1					1																									1						1
21. Gaafu Alifu-Dhallu	n.d	102	2006-08-04	2015-02-04	1					1																									1						1
21. Gaafu Alifu-Dhallu	n.d	103	2006-08-04	2016-10-26	1					1																									1						1
21. Gaafu Alifu-Dhallu	n.d	104	2006-08-04	2015-02-04	1					1																									1						1
21. Gaafu Alifu-Dhallu	n.d.	105	2006-08-04	2015-02-04	1					1																									1						1
21. Gaafu Alifu-Dhallu	Fenevenehuttaa	106	2006-08-04	2015-02-04	1					1																									1						1
21. Gaafu Alifu-Dhallu	Meehunthibenehuttaa	107	2006-08-04	2015-02-04	1					1																									1						1
21. Gaafu Alifu-Dhallu	Keredhdhoo	108	2006-08-04	2016-10-26	1					1																									1						1
21. Gaafu Alifu-Dhallu	n.d.	109	2006-08-04	2016-10-26	1					1																									1						1
21. Gaafu Alifu-Dhallu	Rathafandhoo	110	2006-08-04	2016-10-26		1					1						1			1			1		1											1							1
21. Gaafu Alifu-Dhallu	Derukerehaa	111	2006-08-04	2016-10-26	1					1																									1						1
21. Gaafu Alifu-Dhallu	n.d.	112	2006-08-04	2016-10-26	1					1																									1						1
21. Gaafu Alifu-Dhallu	n.d.	113	2006-08-04	2016-10-26	1					1																									1						1
21. Gaafu Alifu-Dhallu	n.d.	114	2006-08-04	2016-10-26	1					1																									1						1
21. Gaafu Alifu-Dhallu	Meyragillaa	115	2006-08-04	2016-10-26	1					1																									1						1
21. Gaafu Alifu-Dhallu	n.d	116	2006-08-04	2016-10-26	1					1																									1						1
21. Gaafu Alifu-Dhallu	n.d	117	2006-08-04	2015-02-04	1					1																									1						1
21. Gaafu Alifu-Dhallu	n.d	118	2006-08-04	2015-02-04	1					1																									1						1
21. Gaafu Alifu-Dhallu	n.d.	119	2006-08-04	2015-02-04	1					1																									1						1
21. Gaafu Alifu-Dhallu	n.d.	120	2006-08-04	2015-02-04	1					1																									1						1
21. Gaafu Alifu-Dhallu	n.d.	121	2006-08-04	2016-10-26	1					1																									1						1
21. Gaafu Alifu-Dhallu	n.d.	122	2006-08-04	2016-10-26	1					1																									1						1
21. Gaafu Alifu-Dhallu	n.d	123	2006-08-04	2015-02-04	1					1																									1						1
21. Gaafu Alifu-Dhallu	n.d.	124	2006-08-04	2015-02-04	1					1																									1						1
21. Gaafu Alifu-Dhallu	Kaalhahuttaa	125	2006-08-04	2015-02-04	1					1																									1						1
21. Gaafu Alifu-Dhallu	Fiyoari	126	2006-08-04	2015-02-04	1						1				1			1						1											1							1
21. Gaafu Alifu-Dhallu	Dhigulaabadhoo	127	2006-08-04	2015-02-04	1					1																									1						1
21. Gaafu Alifu-Dhallu	n.d	128	2006-08-04	2015-02-04	1					1																									1						1
21. Gaafu Alifu-Dhallu	n.d	129	2006-08-04	2015-02-04	1					1																									1						1
21. Gaafu Alifu-Dhallu	n.d	130	2006-08-04	2015-02-04	1					1																									1						1
21. Gaafu Alifu-Dhallu	n.d	131	2006-08-04	2015-02-04	1					1																									1						1
21. Gaafu Alifu-Dhallu	n.d	132	2006-08-04	2015-02-04	1					1																									1						1
21. Gaafu Alifu-Dhallu	Fares-Maathoda	133	2006-08-04	2015-02-04		1					1				1	2	1	1			1	1		1												1										1
21. Gaafu Alifu-Dhallu	Kalhaidhoo	134	2006-08-04	2014-02-19	1					1																									1						1
21. Gaafu Alifu-Dhallu	Kodghutigalla	135	2006-08-04	2016-10-26	1					1																									1						1
21. Gaafu Alifu-Dhallu	n.d	136	2006-08-04	2015-02-04	1					1																									1						1
21. Gaafu Alifu-Dhallu	n.d	137	2006-08-04	2015-02-04	1					1																									1						1
21. Gaafu Alifu-Dhallu	Dhoonirehaa	138	2006-08-04	2015-02-04	1					1																									1						1
21. Gaafu Alifu-Dhallu	n.d	139	2006-08-04	2016-10-26	1					1																									1						1
21. Gaafu Alifu-Dhallu	n.d	140	2006-08-04	2015-02-04	1					1																									1						1
21. Gaafu Alifu-Dhallu	Maarehaa	141	2006-08-04	2015-02-04	1					1																									1						1
21. Gaafu Alifu-Dhallu	n.d	142	2006-08-04	2016-06-05	1					1																									1						1
21. Gaafu Alifu-Dhallu	Kadahalagalaa	143	2006-08-04	2015-02-04	1					1					1			1																	1							1
21. Gaafu Alifu-Dhallu	n.d.	144	2006-08-04	2016-10-26	1					1																									1						1
21. Gaafu Alifu-Dhallu	Farukolhuhuttaa	145	2006-08-04	2016-10-26	1					1																									1						1
21. Gaafu Alifu-Dhallu	Veraaviligillaa	167	2006-03-26	2016-11-30	1					1																									1						1
21. Gaafu Alifu-Dhallu	Maavedhdhoo	169	2006-03-26	2016-06-07	1						1									1				1											1						1
21. Gaafu Alifu-Dhallu	n.d	171	2006-03-26	2016-11-30	1					1																									1						1
21. Gaafu Alifu-Dhallu	n.d	172	2006-03-26	2016-11-30	1					1																									1						1
21. Gaafu Alifu-Dhallu	n.d	173	2006-03-26	2016-11-30	1					1																									1						1
21. Gaafu Alifu-Dhallu	n.d	174	2006-03-26	2016-11-30	1					1																									1						1
21. Gaafu Alifu-Dhallu	n.d	175	2006-03-26	2016-11-30	1					1																									1						1
21. Gaafu Alifu-Dhallu	n.d	176	2006-03-26	2016-11-30	1					1																									1						1
21. Gaafu Alifu-Dhallu	n.d.	177	2006-03-26	2016-11-30	1					1																									1						1
21. Gaafu Alifu-Dhallu	Bakeththaa	178	2006-03-26	2016-11-30	1					1																									1						1
21. Gaafu Alifu-Dhallu	Maavaarulaa	179	2006-03-26	2016-11-30	1						1				1			1					1												1							1
21. Gaafu Alifu-Dhallu	Kaduhulhudhoo	180	2006-03-26	2016-11-30		1					1				1	1	n.d.	1			1															1									1
21. Gaafu Alifu-Dhallu	n.d.	182	2006-03-26	2016-11-30	1					1																									1						1
21. Gaafu Alifu-Dhallu	Maththurehaa	183	2006-03-26	2016-11-30	1					1																									1						1
21. Gaafu Alifu-Dhallu	n.d.	184	2006-03-26	2016-11-30	1					1																									1						1
21. Gaafu Alifu-Dhallu	n.d.	185	2006-03-26	2016-11-30	1					1																									1						1
21. Gaafu Alifu-Dhallu	n.d.	186	2006-03-26	2016-11-30	1					1																									1						1
21. Gaafu Alifu-Dhallu	Maafehelaa	187	2006-03-26	2016-11-30	1					1																									1						1
21. Gaafu Alifu-Dhallu	Innarehaa	188	2006-03-26	2016-11-30	1					1																									1						1
21. Gaafu Alifu-Dhallu	n.d.	189	2006-03-26	2016-11-30	1					1																									1						1
21. Gaafu Alifu-Dhallu	n.d.	190	2006-03-26	2016-11-30	1					1																									1						1
21. Gaafu Alifu-Dhallu	n.d.	191	2006-03-26	2016-11-30	1					1																									1						1
21. Gaafu Alifu-Dhallu	n.d.	192	2006-03-26	2016-11-30	1					1																									1						1
21. Gaafu Alifu-Dhallu	n.d.	193	2006-03-26	2016-11-30	1					1																									1						1
21. Gaafu Alifu-Dhallu	n.d.	194	2006-03-26	2016-11-30	1					1																									1						1
21. Gaafu Alifu-Dhallu	n.d.	195	2006-03-26	2016-11-30	1					1																									1						1
21. Gaafu Alifu-Dhallu	n.d.	196	2006-03-26	2016-11-30	1					1																									1						1
21. Gaafu Alifu-Dhallu	Gemanafushi	197	2006-04-13	2016-07-27		1					1				1	1		1				1							1							1									1
21. Gaafu Alifu-Dhallu	Araigaiththaa	198	2006-04-13	2016-11-30	1					1																									1						1
21. Gaafu Alifu-Dhallu	Maarehaa	199	2006-04-13	2016-10-26	1					1																									1						1
21. Gaafu Alifu-Dhallu	Medhuhuttaa	200	2006-04-13	2016-10-26	1					1																									1						1
21. Gaafu Alifu-Dhallu	Dhiyadhoo	201	2006-04-13	2016-10-26	1					1					n.d.			n.d.																	1
21. Gaafu Alifu-Dhallu	Kodey	202	2006-04-13	2016-10-26	1						1				1					1			1												1							1
21. Gaafu Alifu-Dhallu	Kodeymatheelaabadhoo	203	2006-04-13	2016-10-26	1					1																									1						1
21. Gaafu Alifu-Dhallu	Hadahaa	204	2006-04-13	2016-10-26	1					1																									1						1
21. Gaafu Alifu-Dhallu	Kondeyviligili	205	2006-04-13	2016-10-26	1					1																			1						1						1
21. Gaafu Alifu-Dhallu	Baavanadhoo	206	2006-04-13	2016-10-26	1					1																									1						1
21. Gaafu Alifu-Dhallu	Galamadhoo	207	2006-04-13	2016-10-26	1					1																									1						1
21. Gaafu Alifu-Dhallu	Dhigudhoo	208	2006-04-13	2016-10-26	1					1																									1						1
21. Gaafu Alifu-Dhallu	Funadhoo	210	2006-04-13	2016-10-26	1					1																									1						1
21. Gaafu Alifu-Dhallu	Funadhooviligillaa	211	2006-04-13	2016-10-26	1					1																									1						1
21. Gaafu Alifu-Dhallu	Mahadhdhoo	212	2006-04-13	2016-10-26	1					1										1			1	1											1						1
21. Gaafu Alifu-Dhallu	Munandhoo	213	2006-04-13	2016-10-26	1					1																									1						1
21. Gaafu Alifu-Dhallu	Vodamulaa	214	2006-04-13	2016-10-26	1					1																									1						1
21. Gaafu Alifu-Dhallu	Dhaandhoo	215	2006-04-13	2016-10-26		1							1		1	1		1				1		1					1							1									1
21. Gaafu Alifu-Dhallu	Nilandhoo	217	2006-04-13	2016-07-27	1						1				1			1		1			1						n.d.						1							1
21. Gaafu Alifu-Dhallu	Kuredhdhoo	220	2006-04-13	2016-10-06	1					1																									1						1
21. Gaafu Alifu-Dhallu	Falhumaafushi	221	2006-04-13	2016-10-06	1						1									1			1	1					1		1				1						1
21. Gaafu Alifu-Dhallu	Kodufuttaa	222	2006-04-13	2016-10-06	1					1																									1						1
21. Gaafu Alifu-Dhallu	Dhigurah	223	2006-04-13	2016-07-27	1						1									1			1	1											1						1
21. Gaafu Alifu-Dhallu	Hulhimendhoo	224	2006-04-13	2016-07-27	1					1																									1						1
22. Gnaviyani	Foammulah *	1	2004-08-06	2015-01-16		1					1				1	1		1			1								1				1			1									1
23. Seenu	Hithadhoo * (including Aboohuraaa and Gaukendi)	1	2005-03-05	2016-10-08		1					1				1	2	1	1			1			1	1			1	1							1										1
23. Seenu	Kaohera	2	2005-03-05	2016-04-16	1					1																									1						1
23. Seenu	n.d.	3	2005-03-05	2016-04-16	1					1																									1						1
23. Seenu	Maahera	4	2005-03-05	2016-04-16	1					1					1			1																	1							1
23. Seenu	n.d.	5	2005-03-05	2016-04-16	1					1					1			1																	1							1
23. Seenu	n.d.	6	2005-03-05	2016-04-16	1					1					1			1																	1							1
23. Seenu	Maradhoofeydhoo (including Hankede islet and Maradhoo)	7_8	2005-03-05	2016-10-08			1					1			1	3	1	1			2	1		1	1			1	n.d.								1									1
23. Seenu	Boduhajaraa	9	2005-03-05	2016-10-08	1					1																									1						1
23. Seenu	Savaaheli	10	2005-03-05	2016-10-08	1					1																									1						1
23. Seenu	Feydhoo	11	2005-03-05	2016-10-08			1							1	1	2	1		1		1	1		1	1			1	1								1									1
23. Seenu	Dhigihera	12	2005-03-05	2016-10-08	1									1				n.d.			n.d.			n.d.				n.d.							1						1
23. Seenu	Gan	13	2005-03-05	2016-10-08		1					1				1	2	1	1		1	2		1	1	1	1		1	1	1						1										1
23. Seenu	Madihera	14	2005-01-28	2016-10-08	1					1																									1						1
23. Seenu	n.d	15	2005-01-28	2016-10-08	1					1																									1						1
23. Seenu	Viligili	16	2005-01-28	2016-10-08	1						1				1	1	1	1			1		1	1											1										1
23. Seenu	Mulikede	17	2005-01-28	2016-10-08	1					1																									1						1
23. Seenu	Geskaluaheraa	18	2005-01-28	2016-10-08	1					1																									1						1
23. Seenu	Heretere	19	2005-01-28	2016-10-08	1						1									1			3	1					1		1				1						1
23. Seenu	Meedhoo-Hulhudhoo °°°	19	2005-01-28	2016-10-08		1					1				1	2	1	1		1	2		2	1					1							1										1
23. Seenu	Kedevaahera	19	2005-01-28	2016-10-08	1						1									1															1						1
23. Seenu	n.d.	20	2005-01-28	2016-10-08	1					1																									1						1
23. Seenu	Hikahera	21	2005-01-28	2016-10-08	1					1										1															1						1
23. Seenu	Boduheragandu	22	2005-01-28	2016-10-08	1					1																									1						1
23. Seenu	Kandu Huraa	23	2005-03-05	2016-10-08	1					1																									1						1
23. Seenu	n.d.	24	2005-03-05	2016-10-08	1					1																									1						1
23. Seenu	n.d.	25	2005-03-05	2016-10-08	1					1																									1						1
23. Seenu	n.d	26	2005-03-05	2016-10-08	1					1					1			1																	1							1
																																			S1	S2	S3	S4	S5
																																		Total	472	95	12	16	13										Sub-total
																																		Total	608														Total
[truncated: 124 more columns]

## Sheet: Island Types_INHAB. & EXPL. ISL
Change in island type between 2004-2006 and 2014-2016
Atoll	Island	Island number	SATELLITE IMAGE DATE (d/m/y)												HUMAN PRESSURE EXTERTYED ON THE ISLAND'S REEF (RF)										COASTAL DEFENSE
					SHORELINE TYPE (S)										2004-2006			2014-2016							2004-2006			2014-2016							2004-2006
					2004-2006					2014-2016																									SHORELINE TYPE (S)						HARBOUR BASINS, CHANNELS, DREDGING, MARINE STRUCTURES (R)
			2004-2006	2014-2016	Entirely natural	Predominantly natural	Half-natural, half-fixed	Predominantly fixed	Entirely fixed	Entirely natural	Predominantly natural	Half-natural, half-fixed	Predominantly fixed	Entirely fixed	Boat channel(s) across reef flat	Harbour basin(s) dredged in reef flat (with number identified)	Sediment dredging from reef flat	Persistence of boat channel(s) across reef flat	Extension of boat channel(s) across reef flat	New/Additionnal boat channel(s) dredged in reef flat	Persistence of initial harbour basin(s) dredged in reef flat	Extension of harbour basin(s) dredged in reef flat	New/Additionnal harbour basin(s) dredged in reef flat (with number identified)	Sediment dredging from reef flat	Longitudinal coastal structures	Transversal coastal structures	Longitudinal or transversal marine structures	Persistence of longitudinal coastal structures	Additionnal longitudinal coastal structures	Persistence of transversal coastal structures	Additionnal transversal coastal structures	Persistence of longitudinal or transversal marine structures	Additionnal longitudinal or tranversal marine structures		(S1). Entirely natural = No modification	(S2). Predominantly natural = Limited modification	(S3). Half-half = Substantial modification	(S4). Predominantly fixed = Very substantial modification	(S5). Entirely fixed = Complete modification		(R1). Category 1 (0 harbour basin + 0 channel + 0 Dredge + 0 Marine structure)	(R2). Category 2 (0 harbour basin + >=1 channel)	(R2). Category 2 (0 harbour basin + >=1 Dredging)	(R2). Category 2 (0 harbour basin + >=1 Marine structure)	(R2). Category 2 (=1 harbour basin + 0 or >=1 Channel/Dredge/Marine structure)	(R3). Category 3 (>1 harbour basin + 0 or >=1 Channel/Dredge/Marine structure)	(R3). Extra column	(R3). Extra column
1. Ihavandhippolhu	Manafaru	8	2005-12-23	2014-12-29	1					1								1																	1						1
1. Ihavandhippolhu	Huvarafushi	11	2005-12-23	2014-02-04		1					1				1	1		1			1								1		n.d.					1									1
1. Ihavandhippolhu	Huvahandhoo	13	2005-12-23	2014-02-04	1					1																									1						1
1. Ihavandhippolhu	Ihavandhoo	14	2005-12-23	2014-02-04		1					1				1	1		1				1		1	n.d.			n.d.	1							1									1
1. Ihavandhippolhu	Mulhadhoo	16	2005-12-23	2016-07-14	1						1									1															1						1
1. Ihavandhippolhu	Berimmadhoo	18	2005-12-23	2014-02-04	1					1																									1						1
1. Ihavandhippolhu	Uligamu	20	2005-12-23	2016-08-01	1						1									1			1						1						1						1
1. Ihavandhippolhu	Thuraakunu	21	2005-12-23	2014-02-04	1						1									1			1												1						1
2. Haa Alifu-Noonu	Maarandhoo	1	2005-12-23	2016-07-07	1						1				1			1		1			2						1						1							1
2. Haa Alifu-Noonu	Faridhoo	2	2006-07-22	2016-04-02	1					1					n.d.			n.d.		1															1
2. Haa Alifu-Noonu	Hodaidhoo	3	2006-07-22	2016-10-26	1					1																									1						1
2. Haa Alifu-Noonu	Finey	5	2006-07-22	2016-04-02	1						1				1		n.d.	1		1			1	1					1						1							1
2. Haa Alifu-Noonu	Naivaadhoo	6	2005-12-23	2016-07-07		1					1				1			1		1			2		1			1	1							1						1
2. Haa Alifu-Noonu	Theefaridhoo	7	2005-12-23	2016-07-07		1					1				1	1		1			1															1									1
2. Haa Alifu-Noonu	Hirimaradhoo	8	2005-12-23	2016-07-07	1						1				1			1		1			1												1							1
2. Haa Alifu-Noonu	Nellaidhoo	9	2005-12-23	2016-07-07	1						1				1			1		1			1												1							1
2. Haa Alifu-Noonu	Kudanaagoashi	13	2005-12-23	2016-07-07	1					1														1											1						1
2. Haa Alifu-Noonu	Kudamuraidhoo	15	2005-12-23	2016-07-07	1					1										1															1						1
2. Haa Alifu-Noonu	Vaikaradhoo	17	2005-12-23	2016-09-11		1					1				1	2		1			2								1							1										1
2. Haa Alifu-Noonu	Neykurendhoo	18	2005-12-23	2016-09-11	1						1				1			1		1			2	1		1			1						1							1
2. Haa Alifu-Noonu	Valkaramuraidhoo	19	2005-12-23	2016-06-04	1					1																									1						1
2. Haa Alifu-Noonu	Kakai-ariyadhoo	20	2005-12-23	2016-07-19	1					1					1			1																	1							1
2. Haa Alifu-Noonu	Kanditeem	21-22	2005-12-23	2016-06-05		1					1				1	1		1				1							n.d.							1									1
2. Haa Alifu-Noonu	Goidhoo	23	2005-12-23	2016-06-05	1						1				1			1		1			1						1						1							1
2. Haa Alifu-Noonu	Dhonaerikadoodhoo	64	2005-06-26	2016-08-08	1					1										1				1											1						1
2. Haa Alifu-Noonu	Maafaru	85	2006-01-18	2016-06-06		1					1				1	1	1	1				1		1												1									1
2. Haa Alifu-Noonu	Landhoo	91	2006-01-18	2016-06-06	1						1									1			1						1						1						1
2. Haa Alifu-Noonu	Maalhendhoo	96	2006-01-18	2016-06-06		1					1				1	1		1				1			1			1								1									1
2. Haa Alifu-Noonu	Feydhoo	129	2006-06-11	2016-09-11	1						1				1			1		1			2						1						1							1
2. Haa Alifu-Noonu	Noomaraa	130	2006-07-22	2016-06-05	1						1				1			1		1			1												1							1
2. Haa Alifu-Noonu	Maavaidhoo	132	2006-07-22	2016-09-11	1					1					n.d.			n.d.																	1
2. Haa Alifu-Noonu	Kumundhoo	133	2006-07-22	2016-09-11	1						1				1			1		1			1						1						1							1
2. Haa Alifu-Noonu	Kulhudhuffushi *	135	2006-07-22	2014-12-29		1						1			1	1	1	1		1	1		1	1	1		1		1			1	1			1									1
2. Haa Alifu-Noonu	Nolhivaramu	136	2006-07-22	2014-12-29	1						1				1	1		1				1							1				1		1										1
2. Haa Alifu-Noonu	Kuburudhoo	137	2005-12-23	2016-07-07	1					1					1			1																	1							1
2. Haa Alifu-Noonu	Kuribi	138	2005-12-23	2016-07-07	1						1				1	1		1		1	1		1	1					1						1										1
2. Haa Alifu-Noonu	Nolhivaranfaru	140	2006-07-22	2016-09-16	1					1					1			1		1															1							1
2. Haa Alifu-Noonu	Hanimaadhoo	141	2006-07-22	2016-03-23		1					1				1	2		1			2				1			1								1										1
2. Haa Alifu-Noonu	Hodaafushi	142	2006-07-22	2016-09-23	1					1																									1						1
2. Haa Alifu-Noonu	Maafahi	144	2006-07-22	2016-06-04	1					1					1			1						1									1		1							1
2. Haa Alifu-Noonu	Muraidhoo	145	2006-07-22	2016-06-04	1						1				n.d.								1						1						1
2. Haa Alifu-Noonu	Alidhoo	146	2006-07-22	2016-06-04	1					1										1			1										1		1						1
2. Haa Alifu-Noonu	Vashafaru	149	2006-07-22	2016-03-23	1						1									1			1	1					1						1						1
2. Haa Alifu-Noonu	Dhidhdhoo *	153	2006-07-22	2014-12-29		1							1		1	1		1			1			1	1			1	1		1					1									1
2. Haa Alifu-Noonu	Utheemu	154	2006-07-22	2016-04-02	1						1				1			1		1			1						1						1							1
2. Haa Alifu-Noonu	Dhonakulhi	157	2006-07-22	2016-06-04	1					1														1					1		1				1						1
2. Haa Alifu-Noonu	Thakandhoo	159	2005-12-23	2016-07-07	1						1				1	1	1	1	1		1		1			1			1	1					1										1
3. Maamakunudhoo	Makunudhoo	4	2005-02-25	2016-04-13		1					1				1	1	1					1	1	1	1			1	1							1									1
4. Raa	Maamigli	8	2005-08-19	2016-06-06	1					1					1			1		1															1							1
4. Raa	Kurehdhoo	10	2006-01-23	2016-08-08	1					1																									1						1
4. Raa	Kandholhudhoo	16	2006-01-23	2016-08-08					1					1		n.d.					n.d.				1			1											1
4. Raa	Fasmendhoo	31	2006-01-23	2014-02-04	1					1																									1						1
4. Raa	Wakkaru (Filaidhoo)	32	2006-04-05	2016-08-08	1					1					1			1					n.d.												1							1
4. Raa	Maduvvari	33	2006-01-23	2016-08-08		1							1		1	1					1		2		1		1	1				1	1			1									1
4. Raa	Dhigali	35	2006-04-05	2016-06-06	1					1													1						1		1		1		1						1
4. Raa	Meedhoo	39	2006-04-05	2016-06-06		1					1				1	1		1			1		1		1				1							1									1
4. Raa	Aarah	40	2006-04-05	2016-08-08	1					1									1				1	1											1						1
4. Raa	Kinolhas	48	2005-07-27	2016-06-06	1						1				1			1		1			1						1		1				1							1
4. Raa	Meedhupparu (Pearl Island)	49	2006-04-05	2016-06-06		1					1				1			1						1	1	1		1	1	1	1		1			1						1
4. Raa	Fainu	50	2005-07-27	2016-06-06	1						1				1			1		1			2	1					1						1							1
4. Raa	Iguraidhoo	51	2005-07-27	2016-06-06		1					1				1	1	1					1			1			1								1									1
4. Raa	Thaavathaa	52	2006-04-05	2016-08-08	1					1																									1						1
4. Raa	Neyo	53	2005-07-27	2016-06-06	1					1																									1						1
4. Raa	Kottefaru	55	2005-07-27	2016-06-06	1					1										1															1						1
4. Raa	Vandhoo	58	2005-07-27	2016-06-06	1						1				1			1		1			1						1						1							1
4. Raa	Innamaadhoo	60	2005-07-27	2016-06-06		1					1				1	1		1		1		1	1													1									1
4. Raa	Rasmadhoo	61	2005-07-27	2016-06-06		1					1				1	1				1		1				1			1	1						1									1
4. Raa	Maakurathu	64	2005-07-27	2016-06-06	1						1				1					2			2						1						1							1
4. Raa	Dhuvaafaru	67	2005-07-27	2016-06-06	1						1				1			1		1			1	1					1						1							1
4. Raa	Ungoofaaru *	71	2005-07-27	2016-06-05		1					1				1	1	1	1	1			1		1					1							1									1
4. Raa	Ugulu	72	2005-07-27	2016-06-05	1					1																									1						1
4. Raa	Ifuru	73	2005-07-27	2016-06-05	1						1				1		1	1		1			1						1						1							1	1
5. Lhavyani	Kuredhdhoo	1	2006-01-18	2016-06-05	1						1						1							1			1					1	1		1								1	1
5. Lhavyani	Hinnavaru	5	2005-06-26	2016-06-05					1					1	1	2	1	1		1	1	1			1		1	1	1		1								1							1
5. Lhavyani	Felivaru	7	2005-06-26	2016-04-08		1					1				1	1		1			1										1					1									1
5. Lhavyani	Madivaru	8	2005-06-26	2016-04-08		1					1				1	1	1	1			1			1												1									1
5. Lhavyani	Naifaru	9	2005-06-26	2016-04-08					1			1			1	1	1	1			1		1	1	1						1								1						1
5. Lhavyani	Vavvaru	11	2005-06-26	2016-06-06	1						1																		1		1				1						1
5. Lhavyani	Kanifushi- Maavaafushi	12	2005-06-26	2016-07-07	1						1									1			1	1					1		1		1		1						1
5. Lhavyani	Kurendhoo	18	2006-01-18	2016-06-06		1					1				1	1		1				1			1				1							1									1
5. Lhavyani	Lhohi	19	2006-01-18	2016-06-06	1					1																									1						1
5. Lhavyani	Maduvvari	22	2006-01-18	2016-04-08	1					1																									1						1
5. Lhavyani	Madhiriguraidhoo (Palm Beach)	39	2006-01-18	2016-06-05	1						1						1							1		1			1		1		1		1								1
5. Lhavyani	Fushifaru	40	2006-01-18	2016-05-05	1						1																		1		1				1						1
5. Lhavyani	Kanuhuraa	41	2006-01-18	2016-06-06	1					1					1		1	1						1											1							1	1
5. Lhavyani	Medhadihuraa	42	2006-01-18	2016-06-05	1					1														1											1						1
6. Baa	Fares	9	2005-08-19	2016-07-07	1					1					1			1																	1							1
6. Baa	Vakkaru	13	2006-04-05	2016-04-10	1						1				1			1		1			1								1				1							1
6. Baa	Thulaadhoo	17	2005-08-19	2016-09-11				1					1		1	1	1	1		1		1		1	n.d.				1									1							1
6. Baa	Dhunikolhu (Coco Palm)	19	2005-08-19	2016-04-10	1					1																							1		1						1
6. Baa	Hitaadhoo	21	2006-04-23	2016-04-10		1					1				1						1				n.d.			n.d.								1						1
6. Baa	Maamaduvvari	22	2006-04-23	2016-04-10	1						1				1			1					1												1							1
6. Baa	Kanifushi	23	2006-04-23	2016-07-07	1					1													1	1											1						1
6. Baa	Miriyandhoo	26	2005-07-27	2016-06-04	1					1																									1						1
6. Baa	Maaddoo	28	2005-07-27	2016-06-04	1					1					1			1																	1							1
6. Baa	Eydhafushi *	29	2005-07-27	2016-06-04		1							1		1	2	1	1			1				1				1							1										1
6. Baa	Kunfunadhoo (Sonevafushi)	30	2005-07-27	2016-06-04	1					1					1		1	1			1														1							1	1
6. Baa	Maalhoss	31	2005-07-27	2016-06-15		1					1				1	2	1	1			2				1			1								1										1
6. Baa	Hibalhidhoo	32	2005-07-27	2016-06-15	1					1					1			1																	1							1
6. Baa	Daravandhoo	33	2005-07-27	2014-02-05		1							1		1	1		1		1		1		1			n.d.		1		1		1			1									1
6. Baa	Horubadhoo (Royal Island)	34	2005-07-27	2016-06-04	1					1							1							1							1		1		1								1
6. Baa	n.d	35	2005-07-27	2016-06-04				1					1		1	1	1	1			1			1	1													1							1
6. Baa	Milaidhoo	51	2005-07-27	2016-06-15	1					1					1			1					2	1							1				1							1
6. Baa	Kamadhoo	52	2005-07-27	2016-06-06		1					1				1	1	1	1			1			1	1			1								1									1
6. Baa	Landaa Giraavaru	53	2005-07-27	2016-06-06		1					1												1	1	1	1			1				1			1					1
6. Baa	Undoodhoo	54	2005-07-27	2016-06-06	1					1					1			1																	1							1
6. Baa	Hulhudhoo	56	2005-07-27	2016-06-06	1					1					1			1																	1							1
6. Baa	Kihavahhuruvalhi	57	2005-07-27	2016-06-06	1					1					1				1	2			1	1											1							1
6. Baa	Kudarikilu	58	2005-07-27	2016-06-06		1					1				1	2		1			2				1			1								1										1
6. Baa	Voavah	59	2005-07-27	2016-06-15	1					1													1												1						1
7. Kaashidhoo	Kaashidhoo	3	2005-08-14	2016-10-06		1					1				1	1		1			1				1			1								1									1
9. Gaafaru	Gaafaru	2	2005-08-14	2016-04-08		1					1				1	1		1				1			1			1								1									1
10. North Kaafu	Olhahali	1	2005-05-03	2016-04-08	1								1		1			1					1	1					1				1		1							1
10. North Kaafu	Akirifushi	2	2005-05-03	2016-04-08	1								1		1			1		1				1											1							1
10. North Kaafu	Eriyadhu	3	2005-05-03	2016-04-08	1						1				1			1							1			1			1				1							1
10. North Kaafu	Makunudhoo	4	2005-05-03	2016-04-16		1					1										n.d.				n.d.	1		n.d			1					1					1
10. North Kaafu	Ziyaaraifushi (Summer Island)	5	2005-05-03	2016-04-16		1					1						n.d.							1	1	1	1	1		1	1	1				1								1
10. North Kaafu	Baros	16	2005-05-03	2016-04-27		1					1									1				1	n.d.	1	1			1	1	1				1								1
10. North Kaafu	Giraavaru (Centara Ras Fushi Resort & Spa Maldives)	18	2005-05-03	2016-04-27			1					1			1	1		1			1			1	1	1		1	1	1			1				1								1
10. North Kaafu	Thila Fushi	19	2005-05-03	2016-04-27				1					1		1		1	1						1	1			1										1				1	1
10. North Kaafu	Thila fushi	21	2005-02-02	2016-04-27				1					1		1	n.d.	1	1			n.d.	n.d.	n.d.	1	1			1	1									1
10. North Kaafu	Viligili	23	2005-05-16	2016-04-27				1					1		1	3		1			3				1	1		1	1	1			1					1								1
10. North Kaafu	Male'	24	2005-05-16	2016-04-27					1					1	1	4		1			6				1		1	1	1			1	1						1							1
10. North Kaafu	Funadhoo	25	2005-05-16	2016-04-27					1					1	1	2		1			2				1			1											1							1
10. North Kaafu	Hulhule	26	2005-05-03	2016-04-27					1					1	1	2	1	1			2			1	1			1											1							1
10. North Kaafu	Dhoonidhoo	27	2005-12-13	2016-04-27				1					1		1	2		1			2				1			1										1								1
10. North Kaafu	Hulhumale'	28	2005-12-13	2016-04-29					1					1	1		1				1			1	1	1		1	1	1	1								1			1	1
10. North Kaafu	Feydhoo Finolhu	32	2005-05-16	2016-04-27				1					1		1	2		1			2				1			1										1								1
[truncated: 163 more rows]
[truncated: 124 more columns]

[truncated: 3 more sheets: Island Types_INHAB. ISL., INHAB. ISL._Selected database, INHAB. ISL._Land Area change]
