# Supplementary material for: Rapid human-driven undermining of atoll island capacity to adjust to ocean climate-related pressures
Source: Sci Rep. 2019 Oct 22;9:15129. doi: 10.1038/s41598-019-51468-3 (PMC6805953; doi:10.1038/s41598-019-51468-3)
Supplement: Supplementary file 3 — Supplementary Information S7 [file 41598_2019_51468_MOESM3_ESM.zip]

Archive with 3 entries (2 files):
- Maldives_BD.kmz
- __MACOSX/
- __MACOSX/._Maldives_BD.kmz
